# Supplementary material for: Drug repositioning for psychiatric and neurological disorders through a network medicine approach
Source: Transl Psychiatry. 2020 May 12;10:141. doi: 10.1038/s41398-020-0827-5 (PMC7217930; doi:10.1038/s41398-020-0827-5)
Supplement: Supplementary file 4 — Table S1 [file 41398_2020_827_MOESM4_ESM.xlsx]

## Sheet: WDD_exclusive_coexpressed_genes
Source	Target	Confidence	Document IDs
LRP1	ALZHEIMER DISEASE	92.7902	Medline_19826010,Medline_19815552,Medline_28669880,Medline_23152628,Patent_US20020028462,Patent_US6342350,Medline_10936883,Medline_28381441,Medline_16040006,Medline_9222170,Patent_US20070054318,Patent_US20100119450,Patent_US7608586,Medline_20854368,Patent_EP1817410B1,Patent_EP1817410A1,Patent_US20100233750,Patent_US8084254,Medline_11379818,Medline_12117549,Medline_15048651,Medline_15294142,Medlin…
PIN1	ALZHEIMER DISEASE	92.7887	Patent_US20060089400,Patent_US20140294839,Patent_US9738709,Medline_17361031,Patent_US20030049672,Patent_EP2056111A1,Patent_US20050282740,Patent_US6495376,Medline_22926167,Medline_17482359,Medline_24964035,Patent_US20040123334,Medline_16701948,Medline_26944164,Medline_14572447,Medline_17317113,Medline_16480979,Medline_19909517,Medline_16945100,Medline_21682951,Medline_24748119,Medline_25576397,Med…
FGF1	ALZHEIMER DISEASE	88.5588	Medline_1708473,Medline_20298684,Medline_10197821,Patent_EP2086538B1
A2M	ALZHEIMER DISEASE	90.8527	Medline_12059070,Medline_1709116,Patent_EP1686175A2,Medline_10072300,Medline_16040006,Medline_7662323,Medline_11987698,Patent_EP2701728A1,Medline_11231028,Medline_12116268,Medline_10477119,Medline_10380971,Medline_11166925,Medline_10959035,Medline_1370967,Medline_29537301,Medline_27872486,Medline_8466589,Medline_7682079,Medline_7509248,Patent_US20030095961,Patent_US6413512,Medline_19639019,Medlin…
NEFH	ALZHEIMER DISEASE	85.0885	Medline_7888108,Medline_20624930,Patent_EP1613204B1,Medline_10595684
PTGS1	ALZHEIMER DISEASE	89.4862	Medline_10560656,Medline_11194936,Medline_12866660,Medline_15975032,Patent_EP1814385A2,Patent_US20090217396,Patent_US8084495,Patent_EP0948493A1,Patent_WO1998021195A1,Medline_26585055
SNAP91	ALZHEIMER DISEASE	74.8993	Medline_10579202,Medline_9756352
PHF1	ALZHEIMER DISEASE	80.0025	Medline_11738469,Medline_12732260,Patent_US20160355573,Medline_25134729
HSPG2	ALZHEIMER DISEASE	85.7039	Medline_14625044,Patent_EP0672679B1,Patent_US5847074,Medline_9375678
CD44	ALZHEIMER DISEASE	91.7648	Medline_19091577,Patent_EP2688582B1,Patent_EP2688582A1,Patent_US20140045764,Medline_12408231,Medline_20197694,Medline_9202014,Patent_EP1576168A2,Patent_EP1409673B1,Patent_EP1409673A2,Patent_US20030180812,Patent_US20030143706,Patent_US20040265890,Patent_US20020168753,Patent_US20030186267,Patent_US20030017562,Patent_US20030087340,Patent_US20060292625,Patent_US20050203048,Patent_US20070031888,Patent…
SCARB1	ALZHEIMER DISEASE	81.5983	Medline_11238031,Medline_21076037
MVP	ALZHEIMER DISEASE	89.2484	Patent_US6891081,Patent_US7060870,Medline_10936878,Medline_11067860,Medline_12117549,Medline_9222170,Patent_US6447775,Patent_US6156311,Medline_10479411,Medline_26885125
CCNC	ALZHEIMER DISEASE	69.991	Medline_12600719,Patent_US20170029435
CDK4	ALZHEIMER DISEASE	82.9147	Medline_10325446,Patent_EP1332228A2,Patent_EP2802207A1,Patent_US20020102553,Patent_US20040072198,Patent_US20140342370,Patent_US9402376,Medline_24244372
AGRN	ALZHEIMER DISEASE	81.8898	Medline_10339611,Patent_US20040024181,Patent_US20070072798,Patent_US20100135906,Patent_US8372380,Medline_10595940,Patent_US20040072997,Patent_US20100095387
APBA2	ALZHEIMER DISEASE	77.7254	Medline_15347685,Medline_10777610
YWHAZ	ALZHEIMER DISEASE	84.2675	Medline_10840038,Medline_15234461,Medline_18319590
APBB1	ALZHEIMER DISEASE	83.692	Medline_9799084,Medline_11337355,Medline_19282473,Medline_12435432,Medline_11425871
DLD	ALZHEIMER DISEASE	87.1977	Medline_3611405,Medline_3690919,Medline_15389771,Medline_3838807,Patent_EP1017275B1,Patent_US5906996,Patent_US6576672,Medline_10559560
ADAM10	ALZHEIMER DISEASE	90.1875	Medline_23306532,Medline_29358714,Medline_23579328,Medline_22594617,Medline_29253717,Medline_12080182,Medline_26757187,Medline_19221420,Medline_19196476,Medline_20381196,Medline_17908044,Medline_23676497,Medline_29036829,Medline_29382156,Medline_15972296,Medline_24139026,Medline_28409746
CYP46A1	ALZHEIMER DISEASE	86.0381	Patent_EP2187898B1,Patent_EP2187898B8,Medline_15165699,Medline_17550732,Medline_17335784,Medline_24352658,Medline_15034781,Medline_15286456,Medline_19705089,Medline_15106838,Medline_16055229,Patent_US20170114042,Medline_23792195,Patent_US8198257,Medline_16734927,Medline_20930312,Medline_11698143,Medline_19286353,Patent_EP2187898A1
CDKN1B	ALZHEIMER DISEASE	86.3686	Medline_12901840,Patent_US20160272968,Medline_17448572,Medline_18818877
NEFM	ALZHEIMER DISEASE	82.6477	Medline_11682063,Medline_17687114,Medline_20624930
HMGA1	ALZHEIMER DISEASE	82.0225	Medline_12761578,Patent_US20050069881,Medline_26980699
NR1H2	ALZHEIMER DISEASE	78.3276	Medline_18081155,Medline_17900622
DBN1	ALZHEIMER DISEASE	87.9183	Medline_28597477,Medline_12009525,Medline_18338803,Medline_20183806,Medline_22310934,Medline_28199019,Medline_28865022
CDH1	ALZHEIMER DISEASE	83.4435	Medline_18376059,Medline_27514492
CD14	ALZHEIMER DISEASE	88.8806	Medline_14597556,Medline_15597050,Medline_17900622,Medline_21084593
CCNB1	ALZHEIMER DISEASE	84.7189	Medline_16148219,Medline_9133382,Medline_9525997
RPS6KB1	ALZHEIMER DISEASE	85.1185	Medline_16364302,Medline_17101223
ANXA6	ALZHEIMER DISEASE	79.5157	Medline_12937126,Medline_18688088
NQO1	ALZHEIMER DISEASE	84.486	Medline_14675732,Medline_25562627
NAE1	ALZHEIMER DISEASE	67.1924	Patent_US20060154370,Medline_12694406
CSF1R	ALZHEIMER DISEASE	87.1399	Medline_26747862,Medline_28848420,Medline_12927763
CYP19A1	ALZHEIMER DISEASE	79.3438	Medline_27583919,Medline_15079018
APBB2	ALZHEIMER DISEASE	67.3992	Medline_15714520,Patent_EP1948831A2,Patent_US20070254289,Patent_US20100196400,Patent_US7695911
PLTP	ALZHEIMER DISEASE	83.3338	Medline_20714154,Medline_15795933,Medline_26160914
TBX5	ALZHEIMER DISEASE	65.719	Medline_16887359,Patent_EP1303537B1,Patent_US20040033563,Patent_US7105485
SRF	ALZHEIMER DISEASE	75.1148	Patent_US20090214486,Medline_17215356,Patent_EP1948198A2
CASR	ALZHEIMER DISEASE	83.4933	Medline_24948534,Medline_19035514,Patent_EP2797591A1
NCSTN	ALZHEIMER DISEASE	82.3084	Patent_US8426150,Medline_14642438,Medline_24346801,Patent_EP1885851A1,Medline_21364883,Medline_15249634,Patent_US20030113811,Medline_22404891
CD40	ALZHEIMER DISEASE	88.6063	Patent_US20050089939,Medline_16182406
NUCB1	ALZHEIMER DISEASE	67.5778	Medline_17348862,Patent_US20090233993
GAB2	ALZHEIMER DISEASE	85.0621	Medline_24161894,Medline_17553421,Patent_US20090260092,Patent_US20090249498,Patent_US8426130,Medline_21108942,Patent_EP2449134B1,Patent_EP2891723B1,Patent_EP2891723A1,Patent_US20110200564,Patent_US20120122703,Patent_US20150119264,Medline_19924507,Medline_20568290,Patent_EP2995956B1,Medline_20675872,Medline_23724096,Medline_19118819
CBS	ALZHEIMER DISEASE	84.3978	Medline_15975077,Medline_20217437
SSTR1	ALZHEIMER DISEASE	67.2816	Medline_15961235,Patent_US20120283298,Patent_US20090191548
HSPA5	ALZHEIMER DISEASE	91.8655	Medline_18781276,Medline_15973543,Medline_16564150,Medline_17573808,Medline_2005999,Patent_US20050014232
NOTCH1	ALZHEIMER DISEASE	88.101	Medline_16473372,Medline_9720489,Medline_27364742
SLC18A3	ALZHEIMER DISEASE	71.7498	Medline_16945109,Patent_EP1867634A1,Patent_EP1867634B1,Patent_US20090163461
PPIF	ALZHEIMER DISEASE	89.091	Medline_19362755,Medline_18806802,Patent_EP2307446A1,Patent_US20160207961,Patent_US20130190223,Patent_US20140142033,Patent_US9714271,Patent_US9200038,Patent_EP2453925A2,Patent_EP3183006A1,Patent_US20120157385,Patent_US20140357569,Patent_US20170349632,Medline_23382999
AOC3	ALZHEIMER DISEASE	85.4519	Medline_25457560,Medline_17971074,Medline_17393059
CIB1	ALZHEIMER DISEASE	78.3243	Medline_15885068,Medline_19491104
SERPINE2	ALZHEIMER DISEASE	87.5301	Medline_1620346,Medline_2554792,Medline_23476695,Medline_2813392,Medline_7643122
PROC	ALZHEIMER DISEASE	84.994	Medline_24072481,Medline_17081491
RTN3	ALZHEIMER DISEASE	85.4003	Medline_20144652,Medline_25319692,Medline_19284479,Medline_29356939,Medline_17699523,Medline_17476306
GGA3	ALZHEIMER DISEASE	75.88	Medline_23970038,Patent_US20120276076,Medline_21440067,Patent_EP2506869A1,Patent_US20080118499,Patent_US20110177543
ANXA5	ALZHEIMER DISEASE	85.6021	Medline_23576984,Medline_20648654
PRKCZ	ALZHEIMER DISEASE	80.8613	Medline_17850925,Medline_8667008
GSN	ALZHEIMER DISEASE	89.2933	Medline_26137026,Medline_20433353,Medline_25208622,Medline_17609655,Medline_19625752,Patent_EP2001496A2,Patent_EP2001496B1,Patent_EP2002258B1,Patent_EP2002258A2,Patent_US20100021428,Patent_US20170281724,Patent_US20100227807,Patent_US20120208743,Patent_US20130230455,Patent_US20160228505,Patent_US8440622
MGAT3	ALZHEIMER DISEASE	82.2804	Medline_29223528,Medline_19776078,Patent_US20120040976,Medline_25592972
MARK2	ALZHEIMER DISEASE	81.8307	Medline_28236972,Medline_23001711,Medline_22238344,Medline_22156579
HTRA1	ALZHEIMER DISEASE	80.433	Medline_27379525,Patent_US20170348257,Medline_19301262
NGB	ALZHEIMER DISEASE	88.0408	Medline_23648513,Medline_21496024,Medline_18025470
EPHA1	ALZHEIMER DISEASE	73.4327	Medline_21460841,Patent_EP2978446A2,Patent_US20120263698,Patent_US20150315649,Patent_US20160038566,Patent_US9486430
PZP	ALZHEIMER DISEASE	74.5085	Medline_22195313,Medline_25737043
BEST1	ALZHEIMER DISEASE	83.873	Medline_19348236,Medline_24796098
TP73	ALZHEIMER DISEASE	84.5147	Medline_22592019,Medline_18786355,Medline_21562856
RHOA	ALZHEIMER DISEASE	86.0096	Medline_20061625,Medline_24421399
KLK3	ALZHEIMER DISEASE	81.9866	Medline_19729499,Medline_24768341
CYP17A1	ALZHEIMER DISEASE	78.5659	Medline_25012481,Medline_22057025,Patent_US20030213746
CALML5	ALZHEIMER DISEASE	79.5485	Medline_28592211,Medline_24969584,Medline_23797156
EPHA4	ALZHEIMER DISEASE	88.3439	Medline_25027113,Patent_US20170218075,Medline_27660688,Medline_19414612,Medline_26053508
KCNN4	ALZHEIMER DISEASE	85.9171	Medline_27567685,Medline_22675649,Medline_29075181
APLP1	ALZHEIMER DISEASE	77.0165	Medline_9109675,Medline_20066010,Patent_EP1638512A2,Patent_US20040209310,Patent_US5851787,Patent_US5891991
PID1	ALZHEIMER DISEASE	80.3156	Medline_20205790,Medline_27656889
TYK2	ALZHEIMER DISEASE	69.1805	Patent_US20110189681,Patent_US9134327,Medline_20484629
APOA4	ALZHEIMER DISEASE	77.6822	Medline_9272683,Patent_US9028825,Medline_21356380,Patent_US20080220013
CD55	ALZHEIMER DISEASE	84.5204	Medline_23312285,Medline_28119052
CD33	ALZHEIMER DISEASE	86.4851	Medline_21798052,Medline_24841380,Medline_28084078,Medline_23982747,Medline_25762156,Patent_EP2978446A2,Medline_24412678,Medline_24924144,Patent_US20160038566
VDAC1	ALZHEIMER DISEASE	87.8	Medline_23948905,Medline_20930307,Medline_24063855,Medline_23816568,Medline_22995655
BIN1	ALZHEIMER DISEASE	82.7084	Medline_25024306,Medline_27346750,Medline_21321396,Medline_27488240,Medline_23399914,Medline_23803295,Medline_24205320,Medline_23458971,Medline_27003210,Medline_28755476,Medline_24582639
LGMN	ALZHEIMER DISEASE	74.7678	Patent_US20170029388,Medline_23640887
S1PR1	ALZHEIMER DISEASE	82.9107	Medline_26417237,Medline_25239520
FN1	ALZHEIMER DISEASE	89.1043	Medline_7898047,Medline_3366937,Medline_2259470
LIPA	ALZHEIMER DISEASE	72.5925	Medline_22216330,Patent_US20140304845
TMEM106B	ALZHEIMER DISEASE	80.3371	Medline_24166182,Medline_24684749
NDP	ALZHEIMER DISEASE	67.7954	Patent_US20160230227,Medline_26003413
SERPINB6	ALZHEIMER DISEASE	70.3189	Patent_EP1335738A2,Patent_US20020197692,Patent_US20040137092,Patent_US20040057964,Patent_US6929808,Patent_US7285293,Patent_US7314642,Patent_WO1998051302A1,Patent_WO2002042429A2,Patent_US20110097428,Medline_22815492
ABCA7	ALZHEIMER DISEASE	88.0807	Medline_27030769,Medline_29401741,Medline_26004081,Patent_US20160184366,Medline_25174650,Medline_24643655,Medline_27472885,Medline_22975751,Medline_24141082,Medline_24878767,Medline_28400126,Medline_29577078,Medline_27037231,Medline_29504051,Medline_28124230,Medline_27289440
LILRB3	ALZHEIMER DISEASE	71.4513	Patent_EP2970373A1,Patent_US20160009782,Medline_24052308
LGALS3	ALZHEIMER DISEASE	78.8823	Medline_23823143,Patent_US20170095496
BLVRA	ALZHEIMER DISEASE	79.0619	Medline_24095978,Medline_26698666
LSM2	ALZHEIMER DISEASE	74.9549	Medline_24773620,Medline_29628886
PLD3	ALZHEIMER DISEASE	83.3322	Medline_24935720,Medline_26232066,Medline_26411346,Medline_26189833,Medline_24336208
NPTXR	ALZHEIMER DISEASE	68.8127	Medline_25449907,Patent_US20020142303,Patent_US20040110938
ROCK1	ALZHEIMER DISEASE	88.8368	Medline_27221467,Medline_23555824
IL33	ALZHEIMER DISEASE	91.7881	Medline_27091974,Medline_24413615
SUMO1	ALZHEIMER DISEASE	85.1981	Medline_26401699,Medline_25484073,Medline_29633471,Medline_29217476
CAPN2	ALZHEIMER DISEASE	80.4509	Medline_9654354,Medline_23889979
TREML2	ALZHEIMER DISEASE	76.5232	Medline_24439484,Medline_26797517,Medline_27143430
SPHK1	ALZHEIMER DISEASE	85.2331	Medline_29662056,Medline_23771672
GDF2	ALZHEIMER DISEASE	79.4987	Medline_24218590,Medline_28228716
ELANE	ALZHEIMER DISEASE	76.7981	Patent_US20120225134,Patent_US20150094258,Medline_24024140,Patent_US8933022
PRDX6	ALZHEIMER DISEASE	75.3913	Medline_23771816,Patent_US20170007561
PDE9A	ALZHEIMER DISEASE	76.6128	Medline_24746365,Medline_25328054
RAB5A	ALZHEIMER DISEASE	82.2066	Medline_26194181,Medline_29314494
PTK2B	ALZHEIMER DISEASE	85.8493	Patent_US20090087436,Medline_27080426,Medline_27233382,Medline_28572720
HSPB1	ALZHEIMER DISEASE	85.3012	Medline_8059604,Patent_US20130209549,Medline_25990227
CRTC1	ALZHEIMER DISEASE	82.0561	Medline_24760838,Medline_27094739
FBXO2	ALZHEIMER DISEASE	77.1811	Medline_26858599,Medline_24469452,Patent_US20170128554
ACAT1	ALZHEIMER DISEASE	70.3188	Patent_EP2892618A1,Patent_US20110237656,Patent_US20140308340,Patent_US20170292128,Patent_US20140044757,Patent_US20150079161,Patent_US9388414,Patent_US8466121,Patent_US20130017252,Medline_26669800,Patent_US9149492,Patent_US9388413
INPP5D	ALZHEIMER DISEASE	74.7566	Medline_28482637,Medline_28054028
SLC2A1	ALZHEIMER DISEASE	84.6325	Medline_9390772,Medline_25730668
TREM1	ALZHEIMER DISEASE	80.9202	Medline_25545807,Medline_27670763
HIF1A	ALZHEIMER DISEASE	86.8657	Medline_26228060,Medline_28079060
ALOX15	ALZHEIMER DISEASE	82.9173	Patent_EP3054936A1,Patent_US20170001955,Medline_25708815
MMP24	ALZHEIMER DISEASE	84.9544	Medline_26202697,Medline_27349644
AZU1	ALZHEIMER DISEASE	77.5298	Medline_26170148,Medline_27676391
SH3GLB1	ALZHEIMER DISEASE	72.9201	Medline_25981964,Patent_US20170274046,Patent_US20160030517
IGFBP2	ALZHEIMER DISEASE	83.3071	Medline_27817134,Medline_28968233
MAPK10	ALZHEIMER DISEASE	76.1244	Patent_US20030162734,Medline_26558630
CD3D	ALZHEIMER DISEASE	76.4864	Medline_27525190,Medline_26836193
ADD3	ALZHEIMER DISEASE	81.4408	Patent_US20060228349,Medline_29260451,Patent_EP1812062A2,Patent_EP2465872A2,Patent_US20080175835,Patent_US20100272714,Patent_US20110159013,Patent_US20120171224,Patent_US8128930,Patent_US7811563,Patent_US8889138,Patent_US8383113,Patent_US7780963,Medline_27881781,Patent_EP2593475B1,Patent_US20080306074,Patent_US20120308657,Patent_US9801952,Patent_US20130330837
FERMT2	ALZHEIMER DISEASE	75.912	Medline_27933404,Medline_27244899
MCL1	ALZHEIMER DISEASE	75.378	Patent_US6545128,Medline_28751497
NEFL	ALZHEIMER DISEASE	75.6877	Patent_EP1613204B1,Medline_28701950
CTSG	ALZHEIMER DISEASE	71.7336	Patent_EP1433848A1,Medline_8515885
MAP4K4	ALZHEIMER DISEASE	82.3349	Medline_9228650,Medline_9688476
SIRT3	ALZHEIMER DISEASE	89.9868	Medline_29574628,Patent_EP3220940A2,Patent_US20170304390
C5	ALZHEIMER DISEASE	85.2702	Medline_9016847,Medline_7743216,Medline_9330973
STMN1	ALZHEIMER DISEASE	74.4731	Patent_EP1991251A1,Patent_EP1815863A1,Patent_US20090253622,Medline_8622778
STMN2	ALZHEIMER DISEASE	67.4782	Medline_8622778,Patent_EP2535059A1,Patent_US20020091244,Patent_US20060246486,Patent_US20060281902,Patent_US20090176707,Patent_US20130190250,Patent_US20130203738,Patent_US20140227278,Patent_US20160130332,Patent_US9206125
THOP1	ALZHEIMER DISEASE	69.3299	Patent_US20040138282,Patent_EP2812012A1
TSPAN6	ALZHEIMER DISEASE	68.0821	Patent_EP2809800A1,Patent_US20150301068
CADPS2	AUTISM	86.0117	Medline_21626674,Medline_17380209,Medline_19339759,Medline_24737869,Patent_EP2376655A2,Patent_US20110311512,Patent_US20150051114,Patent_WO2010057112A2,Pmcoa_3733014,Medline_28963059
SLC25A12	AUTISM	82.3141	Medline_18607376,Medline_15056512,Patent_US20110091899,Patent_EP2297352A1,Patent_EP2566977A1,Patent_EP2297351A1,Pmcoa_3528421,Patent_WO2009150218A1,Patent_US20110086777,Patent_EP1697533B1,Patent_WO2011045402A1,Patent_WO2009150221A1,Patent_WO2011138372A1,Patent_EP1697533A2,Patent_WO2005055807A2,Patent_WO2008091647A2,Patent_US20070248956,Pmcoa_3123633,Pmcoa_2907567,Medline_19360665,Medline_25921325
RBFOX1	AUTISM	84.0022	Pmcoa_4671264,Pmcoa_3665583,Pmcoa_4617638,Pmcoa_4969621,Medline_26687839,Medline_24938762,Medline_27481563
TBR1	AUTISM	88.1337	Medline_28057268,Pmcoa_4531338,Medline_26578866,Medline_25600067,Pmcoa_4630302,Medline_27325115,Patent_WO2016109449A1,Medline_25232744,Pmcoa_4468360,Pmcoa_4378279,Medline_29288087
TSC2	AUTISM	84.2932	Pmcoa_4244134,Medline_27263037,Pmcoa_4119898,Pmcoa_4751644,Pmcoa_2788955,Pmcoa_3153303,Pmcoa_3338748,Pmcoa_3564100,Pmcoa_3742461
NLGN1	AUTISM	87.2965	Pmcoa_5070418,Pmcoa_5617014,Pmcoa_5156884
HOXB1	AUTISM	74.6433	Medline_11840501,Medline_20678259,Pmcoa_2913946
SYN1	AUTISM	80.0706	Medline_23956174,Pmcoa_3857945,Pmcoa_3688603
CHD8	AUTISM	81.5259	Medline_26733790,Pmcoa_4681771,Pmcoa_3642023,Pmcoa_4355952,Medline_29668850,Pmcoa_3528654,Medline_24998929,Patent_WO2016049163A2,Pmcoa_5804531,Medline_25752243,Medline_25989142,Pmcoa_4471293,Medline_25294932,Medline_27786184,Medline_28671691,Medline_28322282,Pmcoa_5608645
LCT	AUTISM	68.5473	Medline_21415091,Pmcoa_4540030
HOXA1	AUTISM	76.7841	Medline_17171652,Medline_12908836,Medline_18512762
PRKCB	AUTISM	73.2335	Patent_US20080193464,Patent_WO2012149472A2,Medline_18317465,Patent_EP1761650B1,Patent_US20100240539,Medline_17167344,Patent_EP1761650A2,Patent_WO2006003523A2
SLC19A1	AUTISM	75.5256	Medline_27213354,Pmcoa_4881591,Pmcoa_3373368
MEIS2	AUTISM	69.4854	Medline_28736618,Pmcoa_5517666
KCNJ2	AUTISM	69.4578	Medline_29615871,Pmcoa_5869910
ITGB3	AUTISM	79.2086	Medline_21102624,Medline_16721604
IGF2	AUTISM	79.6865	Medline_16904022,Patent_EP2667715B1,Patent_US7994127,Patent_WO2015013397A2,Patent_WO2012102832A1,Patent_EP2667715A1,Patent_EP3024463A2,Patent_EP2928300A1,Patent_US9708366,Patent_US20150197543,Patent_US20150224164,Patent_US20140147491,Patent_US20120177630,Patent_US20170020869,Patent_US9212204,Patent_WO2014085480A1,Pmcoa_5666738,Medline_29217683
PAX6	AUTISM	77.7925	Pmcoa_3859656,Medline_19607881,Pmcoa_4641202
ADA	AUTISM	79.6613	Medline_7096833,Medline_17340203
IL13	AUTISM	78.9974	Medline_22070180,Medline_20833247,Pmcoa_3704803
EFR3A	AUTISM	66.2214	Pmcoa_4032628,Medline_24860643
CD34	AUTISM	71.2079	Medline_17597540,Pmcoa_1914111
CDH15	AUTISM	68.4757	Medline_22765916,Patent_US20140134187,Patent_US20160334413
GEM	AUTISM	67.7165	Medline_27812316,Pmcoa_5071356
AHR	AUTISM	71.6228	Medline_27899901,Pmcoa_5110561
CACNA1H	AUTISM	71.1609	Medline_16754686,Patent_WO2013163455A2,Patent_EP2841067A2,Pmcoa_3124264
CXXC1	AUTISM	78.8413	Medline_24150225,Pmcoa_3818007,Medline_11464249,Pmcoa_3033800
FA2H	AUTISM	67.1541	Medline_24299421,Pmcoa_4219428
CLEC7A	AUTISM	65.0912	Medline_26352598,Pmcoa_4564239
KIF1A	AUTISM	69.0951	Medline_28834584,Pmcoa_5763335
NRXN2	AUTISM	70.1574	Medline_21424692,Pmcoa_4259993
BCKDK	AUTISM	69.5399	Medline_24019515,Pmcoa_4801420
TXN	AUTISM	72.0751	Medline_25433158,Pmcoa_3217885
WDFY3	AUTISM	68.5255	Pmcoa_4159772,Medline_25198012
FASN	AUTISM	65.8708	Pmcoa_4998172,Medline_23887214
PITX1	AUTISM	63.4482	Patent_EP1761649B1,Pmcoa_2907567,Patent_US20070218068,Patent_US20130137585,Patent_EP1761649A2,Patent_US20110086777,Patent_US20110091899,Patent_WO2006003520A2
PTK2	AUTISM	77.7411	Medline_21703394,Medline_9105973
TSPAN32	AUTISM	66.5693	Pmcoa_4203003,Medline_25180572
ATP2B2	AUTISM	73.9787	Patent_EP1863937B1,Pmcoa_3631200,Pmcoa_2907567,Patent_EP1863937A2,Patent_US20090215040
ARHGAP33	AUTISM	70.1537	Medline_25869807,Pmcoa_4843005
DPP6	AUTISM	70.8361	Medline_25129042,Pmcoa_3775611
ASTN2	AUTISM	70.331	Pmcoa_5253632,Medline_21832240
SLC9A6	AUTISM	81.0464	Medline_24090639,Pmcoa_3932404,Pmcoa_4237964
AMPD1	AUTISM	64.3494	Medline_25155876,Pmcoa_5075929
SHANK1	AUTISM	79.0523	Pmcoa_5384360,Medline_26335738,Patent_US20130210657,Pmcoa_4456778,Pmcoa_3506921,Pmcoa_5346360
ARHGAP32	AUTISM	69.544	Medline_26979507,Pmcoa_4799364
RAB11FIP5	AUTISM	63.9844	Patent_EP3084007A2,Patent_US20170175189,Pmcoa_4098669,Patent_WO2015095889A2
NBEA	AUTISM	80.972	Patent_EP1554403A1,Patent_WO2004033717A1,Patent_US20060194201,Pmcoa_4801420,Pmcoa_4346882,Patent_US9738706,Patent_US20180002413,Patent_US20160108108,Pmcoa_3269753
CACNB2	AUTISM	77.4746	Pmcoa_3836049,Pmcoa_4046913
ROBO1	AUTISM	75.4908	Pmcoa_3230763,Pmcoa_3029677
IFI16	AUTISM	74.9575	Pmcoa_4243332,Pmcoa_3896747
SDC2	AUTISM	76.579	Pmcoa_5790772,Pmcoa_4706964,Pmcoa_4836088
TRPM2	BIPOLAR AFFECTIVE PSYCHOSIS	76.7248	Medline_26311765,Medline_16252251
KCNQ3	BIPOLAR AFFECTIVE PSYCHOSIS	71.7995	Patent_US20070249518,Medline_25041603
KCNQ2	BIPOLAR AFFECTIVE PSYCHOSIS	71.6919	Patent_WO2004000875A2,Patent_EP1539802B1,Patent_EP1539802A2,Patent_US20060099210,Patent_US7442519,Pmcoa_3397315,Patent_WO2004001068A2
CAMKK2	BIPOLAR AFFECTIVE PSYCHOSIS	65.5128	Medline_26395653,Pmcoa_4585769
CEACAM5	BIPOLAR AFFECTIVE PSYCHOSIS	68.024	Pmcoa_5400039,Medline_25697175
IMPA1	BIPOLAR AFFECTIVE PSYCHOSIS	63.1971	Patent_WO2004001008A2,Medline_26416544
POU3F1	BIPOLAR AFFECTIVE PSYCHOSIS	72.7015	Pmcoa_2671485,Pmcoa_1282578
FURIN	DEMENTIA	77.7662	Medline_11193182,Medline_10526337,Medline_12883829
UBQLN2	DEMENTIA	76.6061	Patent_US20160076102,Patent_US9173897,Patent_US20120141459,Pmcoa_3169705,Medline_21857683,Medline_25246588,Pmcoa_3718993,Patent_US9857375
ABCD1	DEMENTIA	79.1123	Medline_2801742,Medline_8170577,Patent_US20170119899,Patent_WO2017075580A1
GAL3ST1	DEMENTIA	79.5751	Pmcoa_4958464,Pmcoa_5045017,Pmcoa_5770003
RETN	DEMENTIA	80.4639	Pmcoa_5514216,Pmcoa_5464526
TNNT2	DEMENTIA	76.4281	Pmcoa_5586275,Pmcoa_4602830
RPE	DEMENTIA	76.3743	Pmcoa_4532702,Pmcoa_5005681
GM2A	DEMENTIA	61.794	Medline_26203402,Pmcoa_4502426
DNASE1	DEMENTIA	67.095	Medline_27234814,Pmcoa_4884412
SERPINA5	DEMENTIA	68.6493	Medline_28509367,Pmcoa_3046165
PEBP1	DEMENTIA	74.4218	Medline_10210891,Medline_19705086
CHMP2B	DEMENTIA	75.3013	Medline_16954699,Medline_18484988
HSD11B1	DEMENTIA	70.929	Pmcoa_4318893,Patent_US20070179186,Patent_US7528282
C4BPB	DEMENTIA	66.4692	Medline_18556068,Pmcoa_4364672
HHEX	DEMENTIA	63.7512	Medline_26173052,Pmcoa_4501827
NOTCH3	DEMENTIA	68.4102	Patent_US20030166894,Patent_US20030180784,Patent_US6962811,Medline_25846406,Pmcoa_4549049
AKR1B1	DEMENTIA	71.2826	Medline_27798708,Pmcoa_5087856
VASH1	DEPRESSION	64.8834	Medline_1491475,Pmcoa_5619189
PGRMC1	DEPRESSION	71.4172	Pmcoa_4449319,Medline_15722996
ADRA2C	DEPRESSION	78.8793	Medline_10523817,Medline_27749317
SELP	DEPRESSION	82.0246	Medline_23583028,Medline_11165307
CYP2C19	DEPRESSION	70.5687	Medline_16812949,Pmcoa_5820598
CTSC	DEPRESSION	79.6676	Medline_24566532,Pmcoa_3939658,Medline_19856233
PSMB8	DEPRESSION	81.2546	Pmcoa_3313229,Medline_19121371,Pmcoa_3313205,Pmcoa_3516703
HDAC5	DEPRESSION	79.0044	Medline_26921875,Medline_16501568,Patent_EP2877444A1,Patent_US20100196502,Patent_EP2712655A1,Patent_EP2701699A1,Patent_US20140080800,Patent_US20150191427,Patent_US20160251351,Patent_US20140080802,Patent_US9365498,Patent_US20160347761,Patent_US20170217955,Patent_US9447030,Patent_US20170204070,Patent_US8653278,Patent_US9790184,Patent_WO2012149540A1,Patent_WO2017007755A1,Patent_WO2017007756A1,Patent…
AGT	DEPRESSION	78.509	Medline_18628677,Medline_19796676
TAC1	DEPRESSION	79.3251	Medline_16402133,Patent_US20080250511,Pmcoa_3313207,Medline_20438764
P2RY1	DEPRESSION	72.6599	Pmcoa_4015603,Medline_20570683
TBX21	DEPRESSION	68.2039	Medline_22018704,Pmcoa_3562851
MAGED1	DEPRESSION	72.7887	Medline_24700102,Patent_US20170248586,Medline_22457503
DEAF1	DEPRESSION	77.6873	Medline_20368287,Pmcoa_4973060,Pmcoa_4047678
IRF6	DEPRESSION	83.4579	Pmcoa_3184053,Pmcoa_3693583,Pmcoa_3884746,Medline_21329990
ACP1	DEPRESSION	78.327	Medline_24012839,Medline_18356198
CALCA	DEPRESSION	73.3625	Medline_23044705,Pmcoa_3543477
TMBIM6	DEPRESSION	66.9988	Pmcoa_3569165,Medline_23430888
IGFBP7	DEPRESSION	70.5179	Medline_24371793,Pmcoa_3871292
ARR3	DEPRESSION	69.0484	Medline_27122998,Pmcoa_4821548
TCAP	DEPRESSION	79.8023	Medline_22997635,Medline_28586534
GABRD	DEPRESSION	69.069	Medline_26819762,Pmcoa_4706939
CRY2	DEPRESSION	77.1285	Pmcoa_2827563,Pmcoa_4458264,Medline_25820768
IDO1	DEPRESSION	83.8126	Pmcoa_3733827,Medline_27436416,Pmcoa_4951771,Pmcoa_4355564,Pmcoa_5117770
GPR50	DEPRESSION	71.31	Medline_25798330,Pmcoa_4356842
UCP2	DEPRESSION	74.2527	Medline_27566281,Pmcoa_5007434
TLR3	DEPRESSION	82.6588	Medline_25416860,Medline_24391741,Pmcoa_3877033
FOLR2	DEPRESSION	64.2136	Medline_28204603,Pmcoa_5441901
CRHR2	DEPRESSION	84.944	Patent_WO2010115207A1,Pmcoa_3778254,Pmcoa_2680273,Pmcoa_4790405,Medline_27693397
PPM1D	DEPRESSION	75.9689	Medline_25732137,Pmcoa_5043360,Medline_27158969
TERT	DEPRESSION	84.4376	Pmcoa_5209560,Pmcoa_5701987,Medline_26406970,Pmcoa_4931604
GPR39	DEPRESSION	70.9622	Medline_27235821,Pmcoa_4790399
PMEL	DEPRESSION	67.6695	Medline_29175455,Patent_US20110122498
CC2D1A	DEPRESSION	71.1163	Medline_29101244,Pmcoa_5893553
SPDEF	DEPRESSION	70.14	Medline_6831125,Patent_WO2000006589A1
FST	DEPRESSION	86.4103	Pmcoa_5503268,Pmcoa_4331994,Pmcoa_5146201,Pmcoa_4688360,Pmcoa_4894403,Pmcoa_5755956,Pmcoa_5686089,Patent_EP1727554A2,Patent_US20050129710,Patent_US20100197628,Pmcoa_3834495
GALR3	DEPRESSION	77.2896	Patent_US20040102507,Patent_US20040082587,Patent_US7166635,Patent_US6936607,Patent_WO2004034967A2,Patent_US7868034,Pmcoa_4764904,Pmcoa_5207463
L1CAM	DEPRESSION	71.5024	Pmcoa_5365320,Patent_US20090233942
MED12	DEPRESSION	69.2463	Patent_US6566061,Pmcoa_3607737
SDS	DEPRESSION	78.6916	Pmcoa_3261904,Pmcoa_4948142
TEF	DEPRESSION	73.584	Pmcoa_3177871,Pmcoa_3627611
FANCC	DEPRESSION	77.1091	Pmcoa_3309220,Pmcoa_4720084
TST	DEPRESSION	80.3796	Pmcoa_3012073,Pmcoa_3469546
RYR1	DEPRESSION	82.1481	Pmcoa_5082879,Pmcoa_4063224,Pmcoa_4307909
PPP1R3C	DEPRESSION	76.7061	Pmcoa_5818687,Pmcoa_4326430
NSF	DEPRESSION	81.2069	Pmcoa_4458264,Pmcoa_5601071
PTS	DEPRESSION	81.6228	Pmcoa_4605204,Pmcoa_4036073
SERPINB3	DEPRESSION	81.9131	Pmcoa_4621402,Pmcoa_3869800,Pmcoa_4466607
PORCN	DEPRESSION	78.0961	Pmcoa_5091854,Pmcoa_5886546
LHB	DEPRESSION	78.8135	Pmcoa_5690885,Pmcoa_5318408
NBN	DEPRESSION	78.0885	Pmcoa_5681844,Pmcoa_5434856
SLC6A9	DISORDER, SCHIZOPHRENIC	89.3287	Pmcoa_4489100,Medline_26671330,Patent_EP1742940A1,Patent_US20050267152,Patent_US20080090822,Patent_WO2005103038A1,Patent_WO2005058882A1,Patent_WO2005049023A1,Patent_WO2005058885A2,Patent_WO2005058317A1,Medline_15225720,Medline_16725323,Medline_17629697,Medline_19051137,Patent_WO2004022528A2,Pmcoa_3023951,Patent_WO2003010196A2
DGCR6	DISORDER, SCHIZOPHRENIC	67.7995	Medline_11891283,Pmcoa_3337078
KCNN3	DISORDER, SCHIZOPHRENIC	86.6038	Pmcoa_2798969,Medline_11395478,Patent_US7022480,Medline_10402501,Pmcoa_3377084,Medline_10395218,Medline_21433290,Patent_US6165719,Patent_US6653100,Patent_WO1999003889A1
RAP1A	DISORDER, SCHIZOPHRENIC	78.689	Medline_29320740,Pmcoa_5788190,Medline_11418282
HTR3A	DISORDER, SCHIZOPHRENIC	85.3096	Medline_11207027,Medline_23896722
MLC1	DISORDER, SCHIZOPHRENIC	79.5089	Medline_14755440,Pmcoa_1534078,Pmcoa_3146196,Medline_12497630
LMO3	DISORDER, SCHIZOPHRENIC	81.0514	Medline_18553389,Medline_11104840,Patent_EP1756314A1,Patent_US20090281090,Patent_WO2005118848A1
CYP1A2	DISORDER, SCHIZOPHRENIC	78.8328	Medline_11496364,Medline_11476124
GRIA4	DISORDER, SCHIZOPHRENIC	83.4301	Medline_12497607,Medline_18163426
LTA	DISORDER, SCHIZOPHRENIC	81.1353	Pmcoa_5396949,Medline_28476335,Medline_12648734,Pmcoa_4465678
KPNA3	DISORDER, SCHIZOPHRENIC	76.2474	Medline_15882913,Medline_22960338,Pmcoa_3810702
MAG	DISORDER, SCHIZOPHRENIC	85.696	Medline_16039057,Pmcoa_3342517,Medline_22563322,Pmcoa_2077930,Pmcoa_3017110,Medline_18496213,Medline_17291369,Pmcoa_3420616
CPLX2	DISORDER, SCHIZOPHRENIC	80.3693	Medline_16131404,Medline_25297695,Pmcoa_1215472,Medline_25564026,Pmcoa_2830629
MOG	DISORDER, SCHIZOPHRENIC	78.2264	Medline_15653272,Medline_15660663
TBX1	DISORDER, SCHIZOPHRENIC	80.7785	Medline_16220657,Medline_27879657,Pmcoa_5126788
HOXD13	DISORDER, SCHIZOPHRENIC	86.1517	Medline_20803620,Pmcoa_5476681,Pmcoa_2644490,Pmcoa_3256320,Medline_23220094,Medline_12462863,Medline_18220736,Medline_19744833,Pmcoa_4978398
NDEL1	DISORDER, SCHIZOPHRENIC	84.9764	Pmcoa_5315542,Pmcoa_2631193,Medline_25961396,Medline_27333658,Medline_25698733,Medline_20397618,Medline_18469341,Pmcoa_2486442,Pmcoa_5794794,Medline_21195721,Medline_17035248,Medline_24680936,Medline_23388542,Medline_14962739,Pmcoa_4872463,Medline_18983980
FEZ1	DISORDER, SCHIZOPHRENIC	81.6309	Pmcoa_5802537,Medline_14992819,Medline_15522253,Medline_26929903,Pmcoa_4768823,Pmcoa_3335463,Pmcoa_3670458,Medline_18647754,Medline_17374448
CCKAR	DISORDER, SCHIZOPHRENIC	79.6418	Medline_17349866,Medline_15109465,Medline_15363473,Pmcoa_4623645
PRODH2	DISORDER, SCHIZOPHRENIC	67.6186	Medline_11891283,Patent_EP1485499B1,Patent_EP1485499A1
SOX10	DISORDER, SCHIZOPHRENIC	79.7229	Medline_23456610,Medline_16213148,Medline_24389572
PRODH	DISORDER, SCHIZOPHRENIC	81.9291	Medline_17028864,Medline_29047040,Pmcoa_2573019,Medline_24498354,Patent_US20150224120,Patent_WO2013040419A1,Pmcoa_3912045,Patent_US20020193581,Patent_US6395482,Medline_16860541,Pmcoa_3330184,Pmcoa_3580436
WAS	DISORDER, SCHIZOPHRENIC	85.0191	Medline_15173844,Patent_US20170348276,Patent_WO2017208072A2,Pmcoa_3730190,Pmcoa_4100298,Patent_WO2017149387A1
IPO5	DISORDER, SCHIZOPHRENIC	76.5113	Medline_15949672,Medline_15364420,Medline_17458142,Medline_20542336
DLC1	DISORDER, SCHIZOPHRENIC	67.3804	Medline_16897611,Pmcoa_5798265
PCM1	DISORDER, SCHIZOPHRENIC	81.4747	Medline_16894060,Medline_19048012,Pmcoa_5333037,Medline_21195721,Medline_18762586,Patent_US20050142552,Patent_WO2003050301A2,Medline_21481569
OLIG2	DISORDER, SCHIZOPHRENIC	83.909	Medline_16891421,Pmcoa_3896818,Pmcoa_3304298,Medline_17934761,Pmcoa_2258200,Medline_19477230,Pmcoa_5644458
ERBB3	DISORDER, SCHIZOPHRENIC	76.7817	Medline_16958035,Patent_US20110294803,Patent_EP2365810A2,Patent_WO2010065923A2,Pmcoa_2039752,Medline_17275115
ADSS	DISORDER, SCHIZOPHRENIC	75.0142	Medline_19115993,Pmcoa_2654671,Pmcoa_2553416
SLC1A1	DISORDER, SCHIZOPHRENIC	84.2541	Medline_29195747,Medline_17221839,Medline_26380821,Patent_US20150125477,Patent_WO2015063302A2
ARFGEF1	DISORDER, SCHIZOPHRENIC	85.4071	Medline_1753491,Medline_22197447,Medline_22140292,Medline_15176475
IL3	DISORDER, SCHIZOPHRENIC	82.3963	Medline_18547720,Pmcoa_5441529,Medline_26208986,Medline_27237600,Pmcoa_3511536
NDE1	DISORDER, SCHIZOPHRENIC	87.4973	Medline_18469341,Pmcoa_2486442,Medline_21677187,Medline_21195721,Pmcoa_5717342,Pmcoa_2631193,Pmcoa_4872463,Medline_26350705,Medline_18983980,Medline_20397618
PTPRZ1	DISORDER, SCHIZOPHRENIC	68.4247	Pmcoa_3309478,Medline_17579610
FGA	DISORDER, SCHIZOPHRENIC	80.1298	Medline_17570902,Pmcoa_5288525,Pmcoa_4576515
SKAP2	DISORDER, SCHIZOPHRENIC	67.1533	Medline_19698321,Pmcoa_4307627
FOLH1B	DISORDER, SCHIZOPHRENIC	75.9382	Patent_US20030083374,Patent_US6458775,Patent_WO2000001668A2,Medline_19285517
GULP1	DISORDER, SCHIZOPHRENIC	69.0402	Medline_19721717,Pmcoa_2731162
DGCR2	DISORDER, SCHIZOPHRENIC	70.6177	Patent_WO2003101377A2,Medline_18797402
NEUROG1	DISORDER, SCHIZOPHRENIC	78.5397	Medline_17044100,Medline_18799289
PCNT	DISORDER, SCHIZOPHRENIC	82.8221	Medline_17389905,Pmcoa_2812529,Medline_19937158,Medline_20096683
NPAS3	DISORDER, SCHIZOPHRENIC	84.8982	Pmcoa_3986669,Pmcoa_3670734,Medline_24674381,Medline_18317462,Patent_WO2009036056A1,Patent_WO2014200952A2,Medline_22228753,Patent_US20160265060,Patent_US20100292211,Patent_US9458507,Patent_US9328387
FXYD6	DISORDER, SCHIZOPHRENIC	78.9444	Medline_18455306,Medline_20468077,Medline_21983730
PAFAH1B1	DISORDER, SCHIZOPHRENIC	85.5755	Medline_16510495,Patent_EP2255012A2,Patent_US20110136738,Patent_WO2009102748A2,Medline_18983980,Medline_20397618
DIXDC1	DISORDER, SCHIZOPHRENIC	81.0954	Medline_20624590,Pmcoa_4354421,Pmcoa_3309484,Pmcoa_3594971,Pmcoa_5552852
PDGFRB	DISORDER, SCHIZOPHRENIC	71.4349	Medline_18541413,Pmcoa_3060876
LSAMP	DISORDER, SCHIZOPHRENIC	71.8657	Pmcoa_5797424,Medline_18268500
KCNH2	DISORDER, SCHIZOPHRENIC	81.5345	Pmcoa_5887411,Medline_21936766,Pmcoa_4041785,Patent_EP2134744A2,Patent_US20100105623,Patent_EP2807275A1,Patent_US20120190558,Patent_US8871443,Patent_US8101380,Patent_WO2013112676A1,Medline_20507645,Pmcoa_2890623
TNXB	DISORDER, SCHIZOPHRENIC	75.6792	Medline_18595676,Medline_21467652
MYT1L	DISORDER, SCHIZOPHRENIC	84.3986	Medline_21923761,Pmcoa_3756043,Pmcoa_3276563,Pmcoa_4661513
GAD2	DISORDER, SCHIZOPHRENIC	75.0998	Medline_19125103,Pmcoa_4744057
NTRK3	DISORDER, SCHIZOPHRENIC	72.4684	Medline_19344762,Pmcoa_2996405
ADAMTS12	DISORDER, SCHIZOPHRENIC	67.279	Pmcoa_4020202,Medline_22322903
PLXNA2	DISORDER, SCHIZOPHRENIC	75.6246	Medline_18065206,Medline_29320740,Pmcoa_5788190
NOS1AP	DISORDER, SCHIZOPHRENIC	83.3319	Medline_29100974,Medline_26573492,Pmcoa_2711944,Pmcoa_4735351,Medline_18474209,Medline_25221472,Medline_26384012,Pmcoa_4145862,Patent_US20090215877,Patent_US8110348
NRXN3	DISORDER, SCHIZOPHRENIC	77.6627	Medline_23306218,Pmcoa_5654756,Pmcoa_4132720
DLG1	DISORDER, SCHIZOPHRENIC	81.0112	Pmcoa_3239290,Medline_21850710,Pmcoa_3275478,Medline_27026592
IMMT	DISORDER, SCHIZOPHRENIC	77.1706	Medline_26421900,Pmcoa_5616386,Medline_20880836
CTLA4	DISORDER, SCHIZOPHRENIC	72.2918	Medline_21040781,Pmcoa_3980348
SV2A	DISORDER, SCHIZOPHRENIC	83.4189	Medline_28588450,Pmcoa_5438990,Medline_23017826
VRK1	DISORDER, SCHIZOPHRENIC	76.8659	Medline_22234486,Pmcoa_3576168,Pmcoa_5626391
SIRPB1	DISORDER, SCHIZOPHRENIC	67.5274	Medline_25039969,Pmcoa_3852078
HIVEP2	DISORDER, SCHIZOPHRENIC	79.7737	Pmcoa_3682135,Pmcoa_3694492,Medline_26483320,Medline_23389689
DCLK1	DISORDER, SCHIZOPHRENIC	78.5373	Medline_22539971,Pmcoa_3335166,Pmcoa_3338678,Patent_EP2243842A1
PLCB1	DISORDER, SCHIZOPHRENIC	85.9087	Pmcoa_3822853,Pmcoa_4648068,Pmcoa_4203021,Pmcoa_4266038,Medline_23161413,Pmcoa_5441535,Pmcoa_4411356
ALOX12	DISORDER, SCHIZOPHRENIC	69.0382	Pmcoa_2909989,Medline_20626912
HDAC2	DISORDER, SCHIZOPHRENIC	81.8906	Medline_26063464,Pmcoa_3431440,Pmcoa_5006201
HBEGF	DISORDER, SCHIZOPHRENIC	70.3317	Medline_23339361,Pmcoa_3622889
PGC	DISORDER, SCHIZOPHRENIC	86.5581	Pmcoa_4930128,Pmcoa_5022088,Pmcoa_5004279,Medline_26827128,Pmcoa_3827979,Pmcoa_5466972
NR2E1	DISORDER, SCHIZOPHRENIC	72.1513	Medline_26965827,Pmcoa_4793043
RAPGEF6	DISORDER, SCHIZOPHRENIC	76.0249	Pmcoa_3243669,Medline_26057047,Pmcoa_4490285
H2AFZ	DISORDER, SCHIZOPHRENIC	70.7892	Pmcoa_5861433,Medline_26246156
STXBP1	DISORDER, SCHIZOPHRENIC	76.0211	Patent_EP2321417B1,Patent_US20110268747,Patent_US9267151,Medline_23340504,Pmcoa_3566728
VRK2	DISORDER, SCHIZOPHRENIC	82.6922	Medline_27382989,Medline_29100046,Pmcoa_4117506,Pmcoa_5626391,Medline_26345874
CDK9	DISORDER, SCHIZOPHRENIC	84.4445	Medline_26675680,Medline_29318783,Pmcoa_5694427
TCF7L2	DISORDER, SCHIZOPHRENIC	78.2267	Pmcoa_3256145,Medline_22247771,Pmcoa_5802590
CRMP1	DISORDER, SCHIZOPHRENIC	71.7463	Medline_24409129,Pmcoa_3873514
SLC7A11	DISORDER, SCHIZOPHRENIC	69.5895	Medline_28924227,Pmcoa_5603608
SETD1A	DISORDER, SCHIZOPHRENIC	76.086	Medline_27482034,Medline_26938441,Medline_26974950
SLC39A8	DISORDER, SCHIZOPHRENIC	75.4598	Medline_28557351,Medline_27182965,Pmcoa_5207801
CNP	DISORDER, SCHIZOPHRENIC	85.1401	Medline_24516667,Pmcoa_3917910,Pmcoa_4432872,Pmcoa_3420616,Pmcoa_3443947
MAD1L1	DISORDER, SCHIZOPHRENIC	67.5919	Pmcoa_4721115,Medline_26528791
PEPD	DISORDER, SCHIZOPHRENIC	69.4061	Medline_26724223,Pmcoa_4965652
COL2A1	DISORDER, SCHIZOPHRENIC	78.3931	Pmcoa_4562720,Pmcoa_5378005,Medline_26864352,Pmcoa_5427126
CACNA1I	DISORDER, SCHIZOPHRENIC	78.9996	Pmcoa_5749009,Pmcoa_5887623,Medline_28725167
OPRL1	DISORDER, SCHIZOPHRENIC	75.068	Medline_29391391,Pmcoa_5804030
ALX4	DISORDER, SCHIZOPHRENIC	70.8209	Medline_27354957,Pmcoa_4910186
DDR1	DISORDER, SCHIZOPHRENIC	69.3881	Medline_28259861,Pmcoa_4246476
FGF14	DISORDER, SCHIZOPHRENIC	73.2094	Medline_27163207,Pmcoa_5070049
CETN1	DISORDER, SCHIZOPHRENIC	71.778	Medline_27279465,Pmcoa_4899785,Patent_WO2017103604A1,Patent_WO2017098254A1
NT5C2	DISORDER, SCHIZOPHRENIC	73.2613	Medline_6134562,Pmcoa_5834629
GRIN2C	DISORDER, SCHIZOPHRENIC	83.7103	Pmcoa_5138829,Pmcoa_3405031,Medline_29317596,Pmcoa_5802496
CAMK2B	DISORDER, SCHIZOPHRENIC	70.77	Patent_EP1442064A2,Patent_WO2003033680A2,Pmcoa_3632131
DBI	DISORDER, SCHIZOPHRENIC	74.1427	Patent_US20030165851,Patent_US20030207801,Medline_7888420
ULK1	DISORDER, SCHIZOPHRENIC	67.8445	Medline_29148569,Pmcoa_5813151
SERPINA1	DISORDER, SCHIZOPHRENIC	72.7297	Pmcoa_4419552,Medline_3873393
ERBB2	DISORDER, SCHIZOPHRENIC	71.8319	Pmcoa_5099462,Patent_US20100305103,Patent_US20080075789
NRG2	DISORDER, SCHIZOPHRENIC	66.945	Patent_US20100144538,Pmcoa_5622153
SLC1A6	DISORDER, SCHIZOPHRENIC	76.2344	Pmcoa_2491607,Pmcoa_3693064
SCAP	DISORDER, SCHIZOPHRENIC	80.3946	Pmcoa_2364616,Pmcoa_2770396,Pmcoa_1156914
DCX	DISORDER, SCHIZOPHRENIC	83.7454	Pmcoa_3180379,Pmcoa_4132720
ATP5A1	DISORDER, SCHIZOPHRENIC	76.1904	Pmcoa_3809566,Pmcoa_3896818
PITPNM1	DISORDER, SCHIZOPHRENIC	75.0101	Pmcoa_4031262,Pmcoa_5838408
NCAN	DISORDER, SCHIZOPHRENIC	81.2975	Pmcoa_5104293,Pmcoa_4052930
SYNE1	DISORDER, SCHIZOPHRENIC	77.8289	Pmcoa_5577761,Pmcoa_4091705
AMBP	DISORDER, SCHIZOPHRENIC	81.0824	Pmcoa_4302236,Pmcoa_4980415
CBR1	DISORDER, SCHIZOPHRENIC	78.8939	Pmcoa_4664267,Pmcoa_4919867
RIT2	DISORDER, SCHIZOPHRENIC	80.5514	Pmcoa_5290353,Pmcoa_5314118,Pmcoa_5545725
QKI	DISORDER, SCHIZOPHRENIC	80.0054	Pmcoa_4066780,Pmcoa_5876501
SLC27A5	DISORDER, SCHIZOPHRENIC	78.2604	Pmcoa_5096784,Pmcoa_5886394
ZDHHC17	HUNTINGTON DISEASE	74.9479	Medline_25849918,Medline_22649491,Pmcoa_3359340,Medline_24961622
XK	HUNTINGTON DISEASE	82.7254	Medline_10436764,Medline_15050453,Medline_11562915,Medline_8307929,Pmcoa_3267648,Medline_19968700,Medline_16914926,Medline_9812420,Medline_17469188
HAP1	HUNTINGTON DISEASE	74.7822	Patent_EP1556484A2,Patent_US20070010657,Pmcoa_3285182,Medline_12890790,Patent_EP1794313A2,Patent_EP1794313B1,Patent_EP2441847B1,Patent_EP2441847A2,Patent_US20080103107,Patent_US8367360,Patent_US20160186233,Patent_WO2005123048A2,Patent_US20130123133,Medline_18192679
RAB11A	HUNTINGTON DISEASE	78.7969	Medline_24563714,Pmcoa_4359700,Medline_20357106,Medline_19752198
HDAC3	HUNTINGTON DISEASE	78.3279	Pmcoa_4394331,Patent_EP2877444A1,Patent_US20150191427,Patent_US9790184,Patent_WO2014018979A1,Medline_25380050,Medline_22965876
SLC29A1	HUNTINGTON DISEASE	76.6713	Medline_28069792,Medline_28179589,Pmcoa_5355032,Medline_27567601
ATN1	HUNTINGTON DISEASE	77.3265	Pmcoa_5479019,Pmcoa_3646286,Patent_US6258601,Patent_US20060281806,Patent_WO2002020840A1
ITPR1	HUNTINGTON DISEASE	76.9496	Pmcoa_2442181,Pmcoa_4590240
IFT57	HUNTINGTON DISEASE	71.6493	Pmcoa_3228557,Pmcoa_2243050,Medline_17107665
NEIL1	HUNTINGTON DISEASE	63.5346	Medline_22914735,Pmcoa_3607484
GIT1	HUNTINGTON DISEASE	65.4892	Medline_15383276,Patent_EP1757943B1,Patent_EP2078750B1,Patent_EP2078750A1,Patent_EP1757942A1,Patent_EP1757943A1,Patent_US20170073671,Patent_WO2009087097A1
XRCC6	HUNTINGTON DISEASE	67.6949	Medline_22096569,Pmcoa_3210167
PDE2A	HUNTINGTON DISEASE	65.8414	Medline_29392776,Pmcoa_5873427
CRYM	HUNTINGTON DISEASE	64.5604	Medline_25398949,Pmcoa_4381754
CLCN1	HUNTINGTON DISEASE	64.6785	Medline_23671115,Pmcoa_4410605
HIP1	HUNTINGTON DISEASE	65.5164	Pmcoa_2243050,Medline_18702731
JPH3	HUNTINGTON DISEASE	72.3932	Medline_27749395,Pmcoa_3646286,Pmcoa_3285580,Pmcoa_5143404
MAP1S	HUNTINGTON DISEASE	60.6064	Medline_26540094,Pmcoa_4637209
KDM6A	HUNTINGTON DISEASE	72.6588	Medline_29281014,Medline_29346574
GLS2	HUNTINGTON DISEASE	65.6017	Patent_US20130041028,Patent_EP2542234A2,Patent_WO2011106692A2,Medline_6223989,Patent_US20150196522,Patent_US8969413
IREB2	PARKINSON'S DISEASE	79.5403	Medline_15057521,Medline_12465072
SNCB	PARKINSON'S DISEASE	81.1843	Medline_21683963,Medline_10430516,Patent_EP2004155A1,Patent_US20090209526,Patent_US8263589,Patent_WO2007110629A1,Medline_20464527,Medline_29370097,Medline_19012742
NF2	PARKINSON'S DISEASE	82.7564	Medline_19332567,Medline_11400182,Patent_US20040005576,Patent_US7045509
PSPN	PARKINSON'S DISEASE	80.3744	Medline_26807117,Pmcoa_4705794,Medline_12401443,Medline_20350599
SNCAIP	PARKINSON'S DISEASE	82.7031	Medline_26744328,Pmcoa_4020742,Medline_12044636,Medline_10762166,Pmcoa_3526956,Medline_15728840,Medline_22832581,Medline_12761037,Medline_11427316,Medline_18292964,Medline_17982729,Medline_26465922,Patent_US9606125,Patent_US9383367,Pmcoa_3439552,Pmcoa_3527391,Medline_19730898,Medline_27440388,Medline_11300726,Medline_19094062,Medline_17704840,Medline_19857556
NAT2	PARKINSON'S DISEASE	81.151	Medline_10634239,Pmcoa_1450268,Medline_20364044,Medline_27216438,Pmcoa_3221408,Medline_16571112
SNCG	PARKINSON'S DISEASE	78.5	Medline_11585599,Medline_10027558
GAK	PARKINSON'S DISEASE	79.3028	Medline_21258085,Medline_23618683,Medline_22198721,Medline_21058943,Patent_US20110130337,Medline_24039160,Medline_29479569,Medline_25975492,Medline_23826309,Pmcoa_3691170
UBE2K	PARKINSON'S DISEASE	78.736	Medline_26563499,Medline_11078524
VIM	PARKINSON'S DISEASE	82.7519	Medline_26849713,Medline_11068449
UBR5	PARKINSON'S DISEASE	77.0806	Medline_26563499,Medline_11078524
EIF4G1	PARKINSON'S DISEASE	83.1397	Medline_21907011,Medline_22658323,Medline_23408866,Medline_24854799,Medline_25569341,Medline_23092605,Medline_22561553,Medline_23562511,Pmcoa_3769807
CHM	PARKINSON'S DISEASE	82.4692	Medline_29662465,Medline_24656894,Medline_14583385,Medline_24578302
SIAH1	PARKINSON'S DISEASE	77.3992	Medline_16752048,Medline_26722480
SLC11A2	PARKINSON'S DISEASE	84.9012	Medline_25817364,Pmcoa_5028757,Medline_19011085,Medline_25467637,Medline_17663481,Pmcoa_3456798
PITX3	PARKINSON'S DISEASE	80.2619	Medline_22411443,Medline_22037506,Medline_19345444,Medline_21565251,Pmcoa_4027685,Medline_19394114,Medline_20468068,Medline_17350004,Patent_US20060171935,Medline_28991698
TPPP	PARKINSON'S DISEASE	81.5079	Medline_16688462,Medline_18435830,Medline_28271739
SMOX	PARKINSON'S DISEASE	80.319	Medline_1955897,Medline_3263976
GDF5	PARKINSON'S DISEASE	78.2642	Pmcoa_3938462,Medline_17935884,Medline_22436046,Medline_9350835,Patent_EP2094237B1,Patent_EP2094237A1,Patent_EP1915986A1,Patent_US20100074959,Patent_US9480649,Patent_WO2008049588A1,Pmcoa_3823439
FBXO7	PARKINSON'S DISEASE	83.7237	Medline_25029497,Pmcoa_4100735,Medline_26965690,Medline_23352116,Medline_24107298,Medline_26882974,Medline_27689878,Medline_26310625,Pmcoa_3814724
GLRX	PARKINSON'S DISEASE	74.6212	Medline_25355420,Medline_29183158
UCN	PARKINSON'S DISEASE	82.5542	Medline_25559087,Medline_25541373,Medline_21362449
RNF41	PARKINSON'S DISEASE	68.3025	Medline_19800834,Patent_WO2004108079A2
IDUA	PARKINSON'S DISEASE	79.3779	Medline_24937431,Medline_22019014
ARFGAP1	PARKINSON'S DISEASE	66.758	Medline_22363216,Patent_US20170020866,Pmcoa_3280333
LAMP2	PARKINSON'S DISEASE	82.8117	Medline_27061067,Pmcoa_4927933,Medline_29456132,Medline_22867958,Medline_25594542
SLC2A9	PARKINSON'S DISEASE	68.0875	Medline_20589538,Pmcoa_3598344
ATG5	PARKINSON'S DISEASE	81.1812	Medline_28928221,Medline_23384565
RNF11	PARKINSON'S DISEASE	67.8999	Medline_23669642,Pmcoa_3962195
GJD2	PARKINSON'S DISEASE	72.0036	Medline_25124148,Pmcoa_4307646
GPX4	PARKINSON'S DISEASE	69.3164	Medline_21255396,Pmcoa_3037910
HIP1R	PARKINSON'S DISEASE	72.9929	Medline_25818163,Medline_24312176,Pmcoa_3842305
PKD1	PARKINSON'S DISEASE	68.3176	Medline_21696630,Pmcoa_3145571
TLE1	PARKINSON'S DISEASE	70.7868	Medline_28386306,Pmcoa_5366755
BNIP3L	PARKINSON'S DISEASE	74.7387	Medline_28974925,Medline_28281653
LRRK1	PARKINSON'S DISEASE	64.7977	Patent_US20120030778,Medline_24947832
SLC7A2	PARKINSON'S DISEASE	65.3226	Pmcoa_3374838,Medline_22483307
SCARB2	PARKINSON'S DISEASE	76.7482	Medline_27110593,Medline_23408458,Medline_29199275,Patent_US20170114335,Patent_US20160237414,Patent_US9738880,Patent_US9574184
MEF2D	PARKINSON'S DISEASE	69.9448	Medline_24219011,Pmcoa_3362091
GPC4	PARKINSON'S DISEASE	66.5363	Medline_24920634,Patent_EP2598524A1,Patent_EP2412724A1,Patent_WO2012013784A1
RAB7L1	PARKINSON'S DISEASE	77.6738	Patent_EP2971056A2,Patent_US20160031824,Patent_US9790188,Patent_WO2014145975A2,Medline_23395371,Patent_WO2016164474A1,Medline_27925204,Patent_WO2014110481A2,Medline_25040112
ENDOG	PARKINSON'S DISEASE	67.4566	Medline_24129513,Pmcoa_3844953
POLB	PARKINSON'S DISEASE	67.0996	Medline_25303312,Pmcoa_4193828
VPS13C	PARKINSON'S DISEASE	78.5234	Medline_26804608,Pmcoa_4460540,Pmcoa_5784322,Pmcoa_5796125
HIF3A	PARKINSON'S DISEASE	69.1338	Medline_26379191,Pmcoa_4650440
FOXA2	PARKINSON'S DISEASE	79.3158	Medline_28280264,Medline_25759364,Medline_26882244,Pmcoa_4492814,Pmcoa_4734846
TAP1	PARKINSON'S DISEASE	67.0328	Medline_27098790,Pmcoa_4852672
NEDD4L	PARKINSON'S DISEASE	68.4805	Medline_28151476,Pmcoa_5386455
LRTM1	PARKINSON'S DISEASE	64.3561	Medline_27739432,Pmcoa_5067526
GPER1	PARKINSON'S DISEASE	80.6785	Medline_28810246,Medline_26051538
HDC	PARKINSON'S DISEASE	69.6033	Medline_6129410,Patent_US5496836
GLP1R	PARKINSON'S DISEASE	83.3232	Pmcoa_4541230,Patent_WO2017112889A1
MTSS1	PARKINSON'S DISEASE	81.4912	Pmcoa_2759540,Pmcoa_3214265,Pmcoa_4650719

## Sheet: OpenTargets_exclusive_coexpressed_genes
Source	Target	score
PSEN1	ALZHEIMER'S DISEASE	1
ABCA7	ALZHEIMER'S DISEASE	1
APH1B	ALZHEIMER'S DISEASE	1
TOMM40	ALZHEIMER'S DISEASE	1
CDK5	ALZHEIMER'S DISEASE	1
NCSTN	ALZHEIMER'S DISEASE	1
CAST	ALZHEIMER'S DISEASE	1
FAAH	ALZHEIMER'S DISEASE	1
PRDX2	ALZHEIMER'S DISEASE	1
STAT4	ALZHEIMER'S DISEASE	1
PRDX1	ALZHEIMER'S DISEASE	1
MARK4	ALZHEIMER'S DISEASE	1
CAPN1	ALZHEIMER'S DISEASE	1
CAPNS1	ALZHEIMER'S DISEASE	1
APH1A	ALZHEIMER'S DISEASE	1
GABBR2	ALZHEIMER'S DISEASE	1
CAPN2	ALZHEIMER'S DISEASE	1
CDC25A	ALZHEIMER'S DISEASE	1
CDC25B	ALZHEIMER'S DISEASE	1
BCAM	ALZHEIMER'S DISEASE	0,986860207414117
ADAM10	ALZHEIMER'S DISEASE	0,980151960613352
TREM2	ALZHEIMER'S DISEASE	0,975990639787191
PICALM	ALZHEIMER'S DISEASE	0,951957684847563
BACE1	ALZHEIMER'S DISEASE	0,950354783268252
PTK2B	ALZHEIMER'S DISEASE	0,903973989189416
CBLC	ALZHEIMER'S DISEASE	0,880081848950604
CLPTM1	ALZHEIMER'S DISEASE	0,849196596061257
MS4A6A	ALZHEIMER'S DISEASE	0,813834130565089
BIN1	ALZHEIMER'S DISEASE	0,80934804277365
FGFR3	ALZHEIMER'S DISEASE	0,761880349637978
PDGFRB	ALZHEIMER'S DISEASE	0,757538888888889
ABCA1	ALZHEIMER'S DISEASE	0,729575678760285
APOC4-APOC2	ALZHEIMER'S DISEASE	0,714247599006223
GRN	ALZHEIMER'S DISEASE	0,701188869104253
CHRNA9	ALZHEIMER'S DISEASE	0,7
MADD	ALZHEIMER'S DISEASE	0,660394444444445
APOB	ALZHEIMER'S DISEASE	0,659600694444444
DBN1	ALZHEIMER'S DISEASE	0,639410548122828
INPP5D	ALZHEIMER'S DISEASE	0,614594030983967
EPHA1	ALZHEIMER'S DISEASE	0,577399526601145
CHRNA2	ALZHEIMER'S DISEASE	0,564417627127067
OARD1	ALZHEIMER'S DISEASE	0,550288700187894
CD33	ALZHEIMER'S DISEASE	0,511962328649335
CACNA1E	ANXIETY DISORDER	1
HCRTR1	ANXIETY DISORDER	1
CACNA1A	ANXIETY DISORDER	1
CACNA1H	ANXIETY DISORDER	1
CACNB3	ANXIETY DISORDER	1
CACNG2	ANXIETY DISORDER	1
CACNA2D3	ANXIETY DISORDER	1
CACNG1	ANXIETY DISORDER	1
CACNG4	ANXIETY DISORDER	1
CACNG5	ANXIETY DISORDER	1
CACNB1	ANXIETY DISORDER	1
CACNA2D2	ANXIETY DISORDER	1
CACNG3	ANXIETY DISORDER	1
CDK20	ANXIETY DISORDER	665
CHD8	AUTISM	1
TBR1	AUTISM	1
MECP2	AUTISM	1
AUTS2	AUTISM	1
SHANK1	AUTISM	1
NRXN3	AUTISM	1
NRXN2	AUTISM	1
SCTR	AUTISM	0,952777777777778
IQSEC2	AUTISM	0,681388888888889
SLC9A6	AUTISM	0,678247865221088
TMCO1	AUTISM	665
FGF14	AUTISM	665
PDE4A	BIPOLAR DISORDER	1
PDE2A	BIPOLAR DISORDER	1
PDE9A	BIPOLAR DISORDER	1
PDE6G	BIPOLAR DISORDER	1
PDE1C	BIPOLAR DISORDER	1
PDE6B	BIPOLAR DISORDER	1
ALOX5AP	BIPOLAR DISORDER	1
PDE6A	BIPOLAR DISORDER	1
PDE1B	BIPOLAR DISORDER	1
PDE1A	BIPOLAR DISORDER	1
PDE8B	BIPOLAR DISORDER	1
SLC29A1	BIPOLAR DISORDER	1
PDE8A	BIPOLAR DISORDER	1
FADS2	BIPOLAR DISORDER	0,599211695980177
NCAN	BIPOLAR DISORDER	0,552443336914705
SYNE1	BIPOLAR DISORDER	0,541468979011985
FADS1	BIPOLAR DISORDER	0,524031415152992
NOTCH3	DEMENTIA	1
PRNP	DEMENTIA	1
SNCB	DEMENTIA	0,626163119668444
FAN1	HUNTINGTON DISEASE	0,6209
ATP13A2	PARKINSON'S DISEASE	1
PARK7	PARKINSON'S DISEASE	1
PINK1	PARKINSON'S DISEASE	1
FBXO7	PARKINSON'S DISEASE	1
VPS13C	PARKINSON'S DISEASE	1
UCHL1	PARKINSON'S DISEASE	1
HTRA2	PARKINSON'S DISEASE	1
AVPR1B	PARKINSON'S DISEASE	1
EIF4G1	PARKINSON'S DISEASE	1
AVPR2	PARKINSON'S DISEASE	1
HRH3	PARKINSON'S DISEASE	0,889074651943185
RIT2	PARKINSON'S DISEASE	0,86857072222529
INPP5F	PARKINSON'S DISEASE	0,784311016760614
ADORA3	PARKINSON'S DISEASE	0,772222222222222
ADORA2B	PARKINSON'S DISEASE	0,772222222222222
GAK	PARKINSON'S DISEASE	0,749906972254917
POLE3	PARKINSON'S DISEASE	0,7
POLA1	PARKINSON'S DISEASE	0,7
NSF	PARKINSON'S DISEASE	0,699075762107709
SH3GL2	PARKINSON'S DISEASE	0,655199450858075
CNTN1	PARKINSON'S DISEASE	0,65
SNCAIP	PARKINSON'S DISEASE	0,641738418738438
BCKDK	PARKINSON'S DISEASE	0,639383191807587
DGKQ	PARKINSON'S DISEASE	0,620260996878027
HLA-DRA	PARKINSON'S DISEASE	0,570099929228174
SLC1A1	SCHIZOPHRENIA	1
PRODH	SCHIZOPHRENIA	1
GRM3	SCHIZOPHRENIA	1
SLC6A9	SCHIZOPHRENIA	1
GRM2	SCHIZOPHRENIA	1
CHI3L1	SCHIZOPHRENIA	1
IL6R	SCHIZOPHRENIA	1
NT5C2	SCHIZOPHRENIA	1
ATP4A	SCHIZOPHRENIA	1
NISCH	SCHIZOPHRENIA	1
SETD1A	SCHIZOPHRENIA	0,989480138479466
NRGN	SCHIZOPHRENIA	0,967065712078847
RXRB	SCHIZOPHRENIA	0,964263888888889
RXRA	SCHIZOPHRENIA	0,957266666666667
RXRG	SCHIZOPHRENIA	0,956279105404893
SLC39A8	SCHIZOPHRENIA	0,952765562094142
NOTCH4	SCHIZOPHRENIA	0,902591763714277
KLC1	SCHIZOPHRENIA	0,84832197607295
CHRNA3	SCHIZOPHRENIA	0,843380612027017
FURIN	SCHIZOPHRENIA	0,830320973403887
SNAP91	SCHIZOPHRENIA	0,806720430916372
ATP2A2	SCHIZOPHRENIA	0,803897200505975
LRRN2	SCHIZOPHRENIA	0,757427824953026
SRPK2	SCHIZOPHRENIA	0,757402878362702
SNX19	SCHIZOPHRENIA	0,728209168072256
SF3B1	SCHIZOPHRENIA	0,721908282867679
FXR1	SCHIZOPHRENIA	0,715509966513251
DGKZ	SCHIZOPHRENIA	0,711470891047684
OR12D3	SCHIZOPHRENIA	0,7
CUL3	SCHIZOPHRENIA	0,698495534762733
BNIP3L	SCHIZOPHRENIA	0,697562999030075
TAOK2	SCHIZOPHRENIA	0,693761046974803
DDR1	SCHIZOPHRENIA	0,686409902215542
TRIM10	SCHIZOPHRENIA	0,65
ZKSCAN3	SCHIZOPHRENIA	0,65
SLC17A3	SCHIZOPHRENIA	0,65
TNXB	SCHIZOPHRENIA	0,6461780095438
PLCH2	SCHIZOPHRENIA	0,645526227761174
HLA-DQA1	SCHIZOPHRENIA	0,639003326315069
CLCN3	SCHIZOPHRENIA	0,627063710493359
AKAP6	SCHIZOPHRENIA	0,618626657066307
GALNT10	SCHIZOPHRENIA	0,611259570531682
ZNF536	SCHIZOPHRENIA	0,610344937880686
PJA1	SCHIZOPHRENIA	0,603859733334741
PRKD1	SCHIZOPHRENIA	0,587351281350616
PRRC2A	SCHIZOPHRENIA	0,573531333622401
ZEB2	SCHIZOPHRENIA	0,565037823091893
PPP1R10	SCHIZOPHRENIA	0,56
KCNV1	SCHIZOPHRENIA	0,554005978345254
RGS4	SCHIZOPHRENIA	0,548054230277676
HLA-DMB	SCHIZOPHRENIA	0,547269987279363
SYN2	SCHIZOPHRENIA	0,544440405514957
EMX1	SCHIZOPHRENIA	0,539209666875438
DAO	SCHIZOPHRENIA	0,537166690891632
FAM184A	SCHIZOPHRENIA	0,535540221520979
HLA-DMA	SCHIZOPHRENIA	0,528052287530349
SLC17A4	SCHIZOPHRENIA	0,526712418266049
TRIM8	SCHIZOPHRENIA	0,518416375079047
MAN2A1	SCHIZOPHRENIA	0,517528302897196
PTGIS	SCHIZOPHRENIA	0,511248229340121
PTN	SCHIZOPHRENIA	0,503975
IL2RA	UNIPOLAR DEPRESSION	1
KCNK3	UNIPOLAR DEPRESSION	1
CHRND	UNIPOLAR DEPRESSION	1
BHMT2	UNIPOLAR DEPRESSION	1
CHRNE	UNIPOLAR DEPRESSION	1
RBFOX1	UNIPOLAR DEPRESSION	0,928184159117313
TMEM106B	UNIPOLAR DEPRESSION	0,876371242901015
ELAVL2	UNIPOLAR DEPRESSION	0,873659001291271
PCDH9	UNIPOLAR DEPRESSION	0,860748263269822
PAX5	UNIPOLAR DEPRESSION	0,769571563004717
IMPDH1	UNIPOLAR DEPRESSION	0,7
TLR4	UNIPOLAR DEPRESSION	0,670624207637818
ELAVL4	UNIPOLAR DEPRESSION	0,654930555555556
MEIS2	UNIPOLAR DEPRESSION	0,643787712999097
DENND1A	UNIPOLAR DEPRESSION	0,615892705134494
SLC12A5	UNIPOLAR DEPRESSION	0,608855193337932
ASTN2	UNIPOLAR DEPRESSION	0,607162372814407
SOX5	UNIPOLAR DEPRESSION	0,593784230893402
CSF3R	UNIPOLAR DEPRESSION	0,584259259259259
ARFGAP2	UNIPOLAR DEPRESSION	0,580518954197016
DAGLA	UNIPOLAR DEPRESSION	0,576377966478773
BBX	UNIPOLAR DEPRESSION	0,565549925988102
CYP7B1	UNIPOLAR DEPRESSION	0,563333333333333
LHPP	UNIPOLAR DEPRESSION	0,559402287530349
HIVEP2	UNIPOLAR DEPRESSION	0,555824750036134
