# Supplementary material for: Drug repositioning for psychiatric and neurological disorders through a network medicine approach
Source: Transl Psychiatry. 2020 May 12;10:141. doi: 10.1038/s41398-020-0827-5 (PMC7217930; doi:10.1038/s41398-020-0827-5)
Supplement: Supplementary file 5 — Table S2 [file 41398_2020_827_MOESM5_ESM.xlsx]

## Sheet: WDD_potential_novel_PND_drugs
Drug	Gene	PND	gene_PND_ref	drug_gene_ref
MEPROBAMATE	ADAM10	ALZHEIMER DISEASE	Medline_23306532,Medline_29358714,Medline_23579328,Medline_22594617,Medline_29253717,Medline_12080182,Medline_26757187,Medline_19221420,Medline_19196476,Medline_20381196,Medline_17908044,Medline_23676497,Medline_29036829,Medline_29382156,Medline_15972296,Medline_24139026,Medline_28409746	Pmcoa_5215381,Pmcoa_3573791,Pmcoa_3535375,Patent_WO2017158609A1
ACITRETIN	ADAM10	ALZHEIMER DISEASE	Medline_23306532,Medline_29358714,Medline_23579328,Medline_22594617,Medline_29253717,Medline_12080182,Medline_26757187,Medline_19221420,Medline_19196476,Medline_20381196,Medline_17908044,Medline_23676497,Medline_29036829,Medline_29382156,Medline_15972296,Medline_24139026,Medline_28409746	Pmcoa_5778060,Pmcoa_4419857
13(S)-HODE	ALOX15	ALZHEIMER DISEASE	Patent_EP3054936A1,Patent_US20170001955,Medline_25708815	Pmcoa_2688191,Pmcoa_5567196,Medline_28827690,Patent_US7563462,Patent_US20070042059,Patent_US20110020479,Patent_US8114446
TAUROLIDINE	ANXA5	ALZHEIMER DISEASE	Medline_23576984,Medline_20648654	Patent_US20030078257,Patent_US20040176360,Patent_US6521616,Patent_US6995164,Patent_US6964959,Patent_EP1246617A2,Patent_EP1797884A2,Patent_EP1246617B1,Patent_EP1248625A2,Patent_EP2332542A2,Patent_EP1797884B1,Medline_11559556,Patent_US20020052366,Patent_US20060135513,Patent_US20020111345,Patent_EP2332542B1,Patent_US20030100551,Patent_US20020049200,Patent_US6703413,Patent_US20090163479,Patent_US7479…
VOLASERTIB	ANXA5	ALZHEIMER DISEASE	Medline_23576984,Medline_20648654	Pmcoa_5751171,Medline_29035889
FOSFONET SODIUM	ANXA5	ALZHEIMER DISEASE	Medline_23576984,Medline_20648654	Pmcoa_4198960,Patent_WO1998056824A2
CIBACRON BLUE	ANXA6	ALZHEIMER DISEASE	Medline_12937126,Medline_18688088	Medline_10492018,Medline_10547042
CLORGILINE	AOC3	ALZHEIMER DISEASE	Medline_25457560,Medline_17971074,Medline_17393059	Medline_2907029,Patent_EP2844637A1
SACUBITRIL/VALSARTAN	BEST1	ALZHEIMER DISEASE	Medline_19348236,Medline_24796098	Pmcoa_5837485,Pmcoa_5746120,Pmcoa_4603524
LAMIVUDINE	BLVRA	ALZHEIMER DISEASE	Medline_24095978,Medline_26698666	Pmcoa_5596311,Pmcoa_4887960
ETELCALCETIDE	CASR	ALZHEIMER DISEASE	Medline_24948534,Medline_19035514,Patent_EP2797591A1	Pmcoa_5804266,Pmcoa_3910343,Pmcoa_5461056,Medline_23674604,Pmcoa_5798074,Medline_28615947,Medline_29534286
CINACALCET HYDROCHLORIDE	CASR	ALZHEIMER DISEASE	Medline_24948534,Medline_19035514,Patent_EP2797591A1	Pmcoa_3533871,Medline_16189180,Medline_21623582,Pmcoa_3065008,Patent_US20110281954,Patent_US8415501,Patent_US20070238790,Patent_US8183415,Patent_US20090137837,Medline_15631545,Patent_EP2170805B1,Medline_15689407
STRONTIUM RANELATE	CASR	ALZHEIMER DISEASE	Medline_24948534,Medline_19035514,Patent_EP2797591A1	Medline_19563530,Medline_23080188,Pmcoa_5166492,Medline_18556645,Medline_20560105
RONACALERET	CASR	ALZHEIMER DISEASE	Medline_24948534,Medline_19035514,Patent_EP2797591A1	Medline_21593114,Medline_21742071,Medline_21825222,Medline_22052452,Medline_23756230,Medline_24794093,Patent_WO2015196205A1
AMINOOXYACETATE	CBS	ALZHEIMER DISEASE	Medline_15975077,Medline_20217437	Medline_21941511,Pmcoa_3171070,Medline_27592137,Medline_18987290,Patent_US20150196034,Medline_23153577,Medline_28552745,Medline_21734104,Medline_28978633,Medline_27238370,Patent_EP2760455B1,Medline_29061341,Medline_21131483,Pmcoa_4412017
2-AMINO-2-HYDROXYACETIC ACID	CBS	ALZHEIMER DISEASE	Medline_15975077,Medline_20217437	Medline_23043860,Pmcoa_5782486,Patent_US20160095831,Pmcoa_5411453,Medline_17101327,Medline_28512446,Pmcoa_3144905
TETRAHYDROFOLATE	CBS	ALZHEIMER DISEASE	Medline_15975077,Medline_20217437	Medline_3091098,Patent_US20160237056
(S)-2-AMINO-4-PENTYNOIC ACID	CBS	ALZHEIMER DISEASE	Medline_15975077,Medline_20217437	Pmcoa_3469557,Medline_28847570
REVERSINE	CCNB1	ALZHEIMER DISEASE	Medline_16148219,Medline_9133382,Medline_9525997	Pmcoa_3958508,Pmcoa_3299600,Pmcoa_5833753
FENOTEROL	CD14	ALZHEIMER DISEASE	Medline_14597556,Medline_15597050,Medline_17900622,Medline_21084593	Medline_19890360,Patent_WO2015031110A2,Patent_US20160175485,Pmcoa_4003014
2(S)-AMINO-6-BORONOHEXANOIC ACID	CD14	ALZHEIMER DISEASE	Medline_14597556,Medline_15597050,Medline_17900622,Medline_21084593	Medline_15841259,Pmcoa_538514
ERITORAN	CD14	ALZHEIMER DISEASE	Medline_14597556,Medline_15597050,Medline_17900622,Medline_21084593	Pmcoa_4907417,Patent_EP3229813A2,Patent_WO2016094899A2
GEMTUZUMAB OZOGAMICIN	CD33	ALZHEIMER DISEASE	Medline_21798052,Medline_24841380,Medline_28084078,Medline_23982747,Medline_25762156,Patent_EP2978446A2,Medline_24412678,Medline_24924144,Patent_US20160038566	Medline_15667532,Patent_US20070183971,Patent_US8840898,Patent_US20150010585,Patent_US20060045877,Pmcoa_5769674,Patent_WO2010128087A2,Patent_EP2427216A2,Medline_21915304,Pmcoa_3168467,Medline_19463775,Medline_17227830,Pmcoa_5419583,Medline_27795558,Pmcoa_3539972,Medline_26785332,Patent_EP1730198A2,Patent_US20050074865,Patent_WO2005085430A2,Patent_WO2004029224A2,Patent_WO2007014743A2,Patent_US20110…
LINTUZUMAB	CD33	ALZHEIMER DISEASE	Medline_21798052,Medline_24841380,Medline_28084078,Medline_23982747,Medline_25762156,Patent_EP2978446A2,Medline_24412678,Medline_24924144,Patent_US20160038566	Medline_25762156,Pmcoa_4595327,Patent_WO2016201388A2
PENTETIC ACID	CD33	ALZHEIMER DISEASE	Medline_21798052,Medline_24841380,Medline_28084078,Medline_23982747,Medline_25762156,Patent_EP2978446A2,Medline_24412678,Medline_24924144,Patent_US20160038566	Patent_EP1742670B1,Patent_US20170009320,Patent_EP1673492A2,Patent_EP1987522A2,Patent_US9790573,Patent_WO2005039647A2,Patent_EP1673492B1,Patent_EP1987522B1,Medline_9935073,Patent_US20090191122,Patent_US20130266475,Patent_US9534277,Patent_WO2007096119A2,Patent_US20170137916
ROXITHROMYCIN	CD40	ALZHEIMER DISEASE	Patent_US20050089939,Medline_16182406	Medline_10877454,Pmcoa_1781739
LUCATUMUMAB	CD40	ALZHEIMER DISEASE	Patent_US20050089939,Medline_16182406	Patent_EP1682180B1,Patent_EP1844815B1,Patent_EP2236172A1,Patent_EP1682178A2,Patent_EP1682178B1,Patent_US20130230528,Patent_EP1682177B8,Patent_WO2005044855A2,Patent_EP1680141B8,Patent_EP1844815A1,Patent_EP1680141A2,Patent_EP1680141B1,Patent_EP2243492A1,Patent_EP2301575A1,Patent_EP1684805A2,Patent_EP1684805B1,Patent_EP1682178B8,Patent_EP2149585B1,Patent_EP2243491A1,Patent_EP2149585A1,Patent_EP16821…
MIGLUSTAT	CDH1	ALZHEIMER DISEASE	Medline_18376059,Medline_27514492	Pmcoa_4083462,Patent_EP2785335B8,Patent_EP2785335B1,Patent_EP2785335A1,Patent_WO2013079580A1,Patent_US20140350049
BQ 123	CDH1	ALZHEIMER DISEASE	Medline_18376059,Medline_27514492	Pmcoa_4484993,Patent_EP1181555A1,Patent_EP1609484A1,Patent_US8067000,Patent_WO2000067024A1,Patent_US20130309253,Patent_US20120148602,Patent_EP1181555B1,Patent_EP1609484B1,Patent_US20100003240,Patent_US9125897,Patent_US8597645,Patent_US7566452
(-)-PROSTAGLANDIN E2	CDH1	ALZHEIMER DISEASE	Medline_18376059,Medline_27514492	Medline_20046424,Medline_22969242
METHYLPREDNISOLONE	CDH1	ALZHEIMER DISEASE	Medline_18376059,Medline_27514492	Medline_14600150,Pmcoa_3251002
ALENDRONATE SODIUM	CDH1	ALZHEIMER DISEASE	Medline_18376059,Medline_27514492	Medline_23251277,Pmcoa_3524127
TRANYLCYPROMINE HYDROCHLORIDE	CDH1	ALZHEIMER DISEASE	Medline_18376059,Medline_27514492	Medline_25499218,Pmcoa_4557365
TRABECTEDIN	CDH1	ALZHEIMER DISEASE	Medline_18376059,Medline_27514492	Medline_26485709,Pmcoa_4618065
EUCALYPTOL	CDH1	ALZHEIMER DISEASE	Medline_18376059,Medline_27514492	Medline_29290941,Pmcoa_5739726
ETROLIZUMAB	CDH1	ALZHEIMER DISEASE	Medline_18376059,Medline_27514492	Patent_US20150307611,Pmcoa_3711369
IC261	CDH1	ALZHEIMER DISEASE	Medline_18376059,Medline_27514492	Pmcoa_3856536,Pmcoa_2917022
(4R)-4-[(1R,4Z,8Z,10Z,12S,15R,17R)-17-HYDROXY-5,12-DIMETHYL-3-OXO-2,16-DIOXABICYCLO[13.3.1]NONADECA-4,8,10-TRIEN-17-YL]-1,3-THIAZOLIDIN-2-ONE	CDH1	ALZHEIMER DISEASE	Medline_18376059,Medline_27514492	Pmcoa_2173978,Pmcoa_2172308
ABEMACICLIB	CDK4	ALZHEIMER DISEASE	Medline_10325446,Patent_EP1332228A2,Patent_EP2802207A1,Patent_US20020102553,Patent_US20040072198,Patent_US20140342370,Patent_US9402376,Medline_24244372	Pmcoa_5404666,Pmcoa_5814239,Medline_24919854,Medline_27496135,Pmcoa_4169866,Pmcoa_5221637,Pmcoa_5642494,Pmcoa_5340031,Medline_27217383,Patent_WO2017205213A1
DIFLUPREDNATE	CDKN1B	ALZHEIMER DISEASE	Medline_12901840,Patent_US20160272968,Medline_17448572,Medline_18818877	Medline_6186744,Patent_WO2006047510A2,Pmcoa_4687292
PLITIDEPSIN	CDKN1B	ALZHEIMER DISEASE	Medline_12901840,Patent_US20160272968,Medline_17448572,Medline_18818877	Medline_23697951,Pmcoa_3707168,Medline_17431109
BERAPROST	CDKN1B	ALZHEIMER DISEASE	Medline_12901840,Patent_US20160272968,Medline_17448572,Medline_18818877	Medline_11738067,Medline_19587222
ALPHA-DIFLUOROMETHYLORNITHINE	CDKN1B	ALZHEIMER DISEASE	Medline_12901840,Patent_US20160272968,Medline_17448572,Medline_18818877	Medline_19047162,Pmcoa_3622674
LEUCENOL	CDKN1B	ALZHEIMER DISEASE	Medline_12901840,Patent_US20160272968,Medline_17448572,Medline_18818877	Pmcoa_3578820,Medline_15855174
VAPREOTIDE	CDKN1B	ALZHEIMER DISEASE	Medline_12901840,Patent_US20160272968,Medline_17448572,Medline_18818877	Medline_12878607,Medline_11511520
PHENYLACETATE	CDKN1B	ALZHEIMER DISEASE	Medline_12901840,Patent_US20160272968,Medline_17448572,Medline_18818877	Medline_16158921,Medline_11062725
GAMOLENIC ACID	CDKN1B	ALZHEIMER DISEASE	Medline_12901840,Patent_US20160272968,Medline_17448572,Medline_18818877	Patent_WO2000053770A1,Medline_9683802
CLENBUTEROL	CDKN1B	ALZHEIMER DISEASE	Medline_12901840,Patent_US20160272968,Medline_17448572,Medline_18818877	Medline_29104500,Pmcoa_5666532
TOCLADESINE	CDKN1B	ALZHEIMER DISEASE	Medline_12901840,Patent_US20160272968,Medline_17448572,Medline_18818877	Medline_23226809,Pmcoa_3876111
GATIFLOXACIN	CDKN1B	ALZHEIMER DISEASE	Medline_12901840,Patent_US20160272968,Medline_17448572,Medline_18818877	Pmcoa_3485023,Medline_23133524
P 529	CRTC1	ALZHEIMER DISEASE	Medline_24760838,Medline_27094739	Pmcoa_3844201,Patent_WO2014053851A1,Patent_US20170096492
PEXIDARTINIB	CSF1R	ALZHEIMER DISEASE	Medline_26747862,Medline_28848420,Medline_12927763	Pmcoa_3492362,Patent_US20170057965,Patent_WO2017035366A1,Patent_US20170275290,Patent_US9708333,Patent_WO2017172596A1,Patent_WO2017027717A1,Patent_US9840503,Patent_WO2016183071A1,Patent_US20160333008,Patent_US20170044164,Pmcoa_5552759,Pmcoa_5733046,Pmcoa_4232645,Medline_29490706,Pmcoa_5477141,Pmcoa_5753818,Medline_25939769,Medline_27141346,Medline_26449250,Medline_29401614,Patent_WO2016182988A1,Me…
CHEMBL3674570	CSF1R	ALZHEIMER DISEASE	Medline_26747862,Medline_28848420,Medline_12927763	Pmcoa_5302923,Medline_26233509,Medline_25628399
EMACTUZUMAB	CSF1R	ALZHEIMER DISEASE	Medline_26747862,Medline_28848420,Medline_12927763	Medline_24898549,Pmcoa_5729447
PLX-5622	CSF1R	ALZHEIMER DISEASE	Medline_26747862,Medline_28848420,Medline_12927763	Medline_29251592,Pmcoa_5734876
GALETERONE	CYP17A1	ALZHEIMER DISEASE	Medline_25012481,Medline_22057025,Patent_US20030213746	Pmcoa_4754414,Medline_26682016,Pmcoa_4652021,Patent_US20110105445,Patent_US20150297615,Patent_US8785423,Patent_US20110160170,Patent_WO2017070718A1,Patent_WO2017070719A2,Medline_24874833,Pmcoa_5000789,Pmcoa_4062952,Patent_WO2016172517A1,Pmcoa_4202120,Patent_US20130171642,Pmcoa_3276755,Patent_US20160159731,Patent_US20140107085,Patent_WO2013101989A1,Patent_US20160349262,Patent_EP2798355A1,Patent_US9…
ORTERONEL	CYP17A1	ALZHEIMER DISEASE	Medline_25012481,Medline_22057025,Patent_US20030213746	Pmcoa_5601768,Pmcoa_4754414,Medline_23880851,Medline_25560485,Patent_US20150307947,Pmcoa_3742227,Medline_23856460,Pmcoa_4430382,Patent_US20160349262,Patent_WO2013152342A1,Pmcoa_5366816,Pmcoa_3904375,Pmcoa_4637461,Pmcoa_4336517,Medline_22249003,Medline_28373265,Pmcoa_4167156,Patent_US20160031929,Patent_US9611270
SEVITERONEL	CYP17A1	ALZHEIMER DISEASE	Medline_25012481,Medline_22057025,Patent_US20030213746	Pmcoa_5366816,Pmcoa_5483886
AMINOGLUTETHIMIDE	CYP19A1	ALZHEIMER DISEASE	Medline_27583919,Medline_15079018	Medline_8476778,Patent_WO2012052540A1,Patent_US20140155407,Patent_US9394290,Medline_10794836
ESTRONE	CYP19A1	ALZHEIMER DISEASE	Medline_27583919,Medline_15079018	Pmcoa_2375285,Patent_WO2004035568A1,Pmcoa_4313599
METHOXYCHLOR	CYP19A1	ALZHEIMER DISEASE	Medline_27583919,Medline_15079018	Pmcoa_4105541,Medline_25048109,Medline_16996190
GONADOTROPIN, CHORIONIC	CYP19A1	ALZHEIMER DISEASE	Medline_27583919,Medline_15079018	Medline_23071612,Pmcoa_3465272
MILK ACID	DLD	ALZHEIMER DISEASE	Medline_3611405,Medline_3690919,Medline_15389771,Medline_3838807,Patent_EP1017275B1,Patent_US5906996,Patent_US6576672,Medline_10559560	Pmcoa_5432575,Pmcoa_4579138
DITHIO THREITOL	DLD	ALZHEIMER DISEASE	Medline_3611405,Medline_3690919,Medline_15389771,Medline_3838807,Patent_EP1017275B1,Patent_US5906996,Patent_US6576672,Medline_10559560	Medline_7757200,Medline_8314111
FLOXURIDINE	DLD	ALZHEIMER DISEASE	Medline_3611405,Medline_3690919,Medline_15389771,Medline_3838807,Patent_EP1017275B1,Patent_US5906996,Patent_US6576672,Medline_10559560	Medline_10891536,Medline_7866994,Medline_27685866,Pmcoa_5042458
TRIFLURIDINE	DLD	ALZHEIMER DISEASE	Medline_3611405,Medline_3690919,Medline_15389771,Medline_3838807,Patent_EP1017275B1,Patent_US5906996,Patent_US6576672,Medline_10559560	Medline_27805254,Pmcoa_5112602
ELASTASE INHIBITOR IV	ELANE	ALZHEIMER DISEASE	Patent_US20120225134,Patent_US20150094258,Medline_24024140,Patent_US8933022	Medline_16741610,Medline_10877239,Pmcoa_3961124,Medline_9823937,Medline_12166781,Pmcoa_3279495,Patent_WO2000016783A1,Medline_10616991,Medline_21479437,Medline_10612569,Medline_7541545,Medline_7671322,Medline_9760404,Medline_7489793,Medline_8658902,Medline_9551729,Medline_9625488,Medline_10452882,Medline_11089997,Patent_WO2009014633A1,Patent_EP2110132B1,Medline_9230758,Medline_9615736,Patent_EP211…
TIOTROPIUM BROMIDE	ELANE	ALZHEIMER DISEASE	Patent_US20120225134,Patent_US20150094258,Medline_24024140,Patent_US8933022	Medline_29158154,Medline_19897560
PROPANAMIDE	ELANE	ALZHEIMER DISEASE	Patent_US20120225134,Patent_US20150094258,Medline_24024140,Patent_US8933022	Medline_2310417,Medline_3849309
CARBOCISTEINE	ELANE	ALZHEIMER DISEASE	Patent_US20120225134,Patent_US20150094258,Medline_24024140,Patent_US8933022	Medline_19394453,Pmcoa_4879463
NAFAMOSTAT	ELANE	ALZHEIMER DISEASE	Patent_US20120225134,Patent_US20150094258,Medline_24024140,Patent_US8933022	Medline_15797071,Medline_8713783
CLINDAMYCIN	FN1	ALZHEIMER DISEASE	Medline_7898047,Medline_3366937,Medline_2259470	Medline_6315672,Medline_11292717
DUVOGLUSTAT	FN1	ALZHEIMER DISEASE	Medline_7898047,Medline_3366937,Medline_2259470	Medline_2150751,Medline_2530217
MICROPLASMIN	FN1	ALZHEIMER DISEASE	Medline_7898047,Medline_3366937,Medline_2259470	Medline_19958125,Patent_US20140271901,Patent_US20160243233,Patent_WO2014146125A1,Pmcoa_3496214
PIRFENIDONE	FN1	ALZHEIMER DISEASE	Medline_7898047,Medline_3366937,Medline_2259470	Pmcoa_5421866,Pmcoa_4743320,Pmcoa_5106805,Medline_24415895,Pmcoa_3883732,Medline_28231275,Pmcoa_5322922,Pmcoa_3403980,Medline_27835939
N ACETYLGLUCOSAMINE	FN1	ALZHEIMER DISEASE	Medline_7898047,Medline_3366937,Medline_2259470	Medline_6313509,Medline_11075934
TRANDOLAPRIL	FN1	ALZHEIMER DISEASE	Medline_7898047,Medline_3366937,Medline_2259470	Medline_19759524,Medline_19424161
GLUCOSAMINE HYDROCHLORIDE	FN1	ALZHEIMER DISEASE	Medline_7898047,Medline_3366937,Medline_2259470	Medline_24072041,Pmcoa_3825548
TOLAZAMIDE	FN1	ALZHEIMER DISEASE	Medline_7898047,Medline_3366937,Medline_2259470	Medline_9853263,Pmcoa_3847073
ONAPRISTONE	FN1	ALZHEIMER DISEASE	Medline_7898047,Medline_3366937,Medline_2259470	Medline_8788593,Medline_7750488
BIMATAPROST	FN1	ALZHEIMER DISEASE	Medline_7898047,Medline_3366937,Medline_2259470	Medline_27011234,Pmcoa_4807090
GALUNISERTIB	FN1	ALZHEIMER DISEASE	Medline_7898047,Medline_3366937,Medline_2259470	Medline_23826206,Pmcoa_3694933,Patent_US20160375142
TREPROSTINIL	FN1	ALZHEIMER DISEASE	Medline_7898047,Medline_3366937,Medline_2259470	Medline_29348469,Pmcoa_5773699
FIBRIN SEALANT (TISSEEL)	FN1	ALZHEIMER DISEASE	Medline_7898047,Medline_3366937,Medline_2259470	Pmcoa_4095627,Patent_US20030147878,Patent_US6440427
CAROTUXIMAB	GDF2	ALZHEIMER DISEASE	Medline_24218590,Medline_28228716	Pmcoa_4169868,Pmcoa_3531442,Pmcoa_4761368,Pmcoa_5464963
M 6383	HIF1A	ALZHEIMER DISEASE	Medline_26228060,Medline_28079060	Medline_18202195,Medline_23850688,Pmcoa_2752809,Medline_17498737,Medline_19326475,Pmcoa_2852409,Pmcoa_4409028,Pmcoa_4986362,Medline_16904108,Medline_20155812,Medline_29242064,Patent_US20120264697,Patent_US9427413,Patent_US9623070,Patent_US20170035832,Patent_US20170239315,Pmcoa_4854810,Pmcoa_4929442,Medline_29287795,Medline_25872882,Medline_14744499,Medline_24606183,Patent_US20100209497,Patent_US8…
CS 500	HMGA1	ALZHEIMER DISEASE	Medline_12761578,Patent_US20050069881,Medline_26980699	Pmcoa_3721249,Patent_WO2001005384A2,Pmcoa_5251934
TUDCA	HSPA5	ALZHEIMER DISEASE	Medline_18781276,Medline_15973543,Medline_16564150,Medline_17573808,Medline_2005999,Patent_US20050014232	Pmcoa_3485283,Pmcoa_4470163,Pmcoa_2922089,Pmcoa_4159567,Pmcoa_4650444,Pmcoa_3855547,Pmcoa_3912207,Pmcoa_3931392,Pmcoa_5892582,Pmcoa_4994042,Pmcoa_5696242,Pmcoa_5476595,Pmcoa_3822731,Pmcoa_4746994,Pmcoa_5177936,Pmcoa_5223157,Pmcoa_4897685
DIHYDROXYPHENYLETHANOL	HSPA5	ALZHEIMER DISEASE	Medline_18781276,Medline_15973543,Medline_16564150,Medline_17573808,Medline_2005999,Patent_US20050014232	Medline_29414845,Pmcoa_5855715
ELAIDIC ACID	HSPA5	ALZHEIMER DISEASE	Medline_18781276,Medline_15973543,Medline_16564150,Medline_17573808,Medline_2005999,Patent_US20050014232	Pmcoa_5779995,Medline_26566303,Pmcoa_4639592
LEUPRORELIN ACETATE	HSPA5	ALZHEIMER DISEASE	Medline_18781276,Medline_15973543,Medline_16564150,Medline_17573808,Medline_2005999,Patent_US20050014232	Pmcoa_4240864,Medline_25367189
TRINITROTOLUENE	HSPA5	ALZHEIMER DISEASE	Medline_18781276,Medline_15973543,Medline_16564150,Medline_17573808,Medline_2005999,Patent_US20050014232	Medline_26551326,Pmcoa_4644021
IXAZOMIB	HSPA5	ALZHEIMER DISEASE	Medline_18781276,Medline_15973543,Medline_16564150,Medline_17573808,Medline_2005999,Patent_US20050014232	Pmcoa_4508135,Pmcoa_5490397
COCCOC1C(O)[C@@H](COP(O)(=S)OC2[C@@H](COP(O)(=S)OC3[C@@H](COP(O)(=S)OC4[C@@H](COP(O)(=S)OC5C[C@@H](O[C@@H]5COP(O)(=S)OC5C[C@@H](O[C@@H]5COP(O)(=S)OC5C[C@@H](O[C@@H]5COP(O)(=S)OC5C[C@@H](O[C@@H]5COP(O)(=S)OC5C[C@@H](O[C@@H]5COP(O)(=S)OC5C[C@@H](O[C@@H]5COP(O)(=S)OC5C[C@@H](O[C@@H]5COP(O)(=S)OC5C[C@@H](O[C@@H]5COP(O)(=S)OC5C[C@@H](O[C@@H]5COP(O)(=S)OC5C[C@@H](O[C@@H]5COP(O)(=S)OC5C[C@@H](O[C@@H]5CO…	HSPB1	ALZHEIMER DISEASE	Medline_8059604,Patent_US20130209549,Medline_25990227	Pmcoa_4023360,Pmcoa_3975176,Medline_25277244,Medline_28274158,Pmcoa_4775865,Pmcoa_4520654,Pmcoa_5897330,Pmcoa_4256507,Medline_18384625,Medline_23288928
DORAMAPIMOD	HSPB1	ALZHEIMER DISEASE	Medline_8059604,Patent_US20130209549,Medline_25990227	Medline_17173546,Pmcoa_3004031
RIVAROXABAN	HSPB1	ALZHEIMER DISEASE	Medline_8059604,Patent_US20130209549,Medline_25990227	Pmcoa_4750972,Medline_26867010
BRIVUDINE	HSPB1	ALZHEIMER DISEASE	Medline_8059604,Patent_US20130209549,Medline_25990227	Patent_US20170216297,Pmcoa_5356546
HEXADECYLPHOSPHOCHOLINE	HSPG2	ALZHEIMER DISEASE	Medline_14625044,Patent_EP0672679B1,Patent_US5847074,Medline_9375678	Medline_12538823,Patent_EP1379235B1,Patent_EP1754480A2,Patent_US20020115641,Patent_US7713949,Patent_EP1379235A2,Patent_EP1754480B1,Patent_WO2002030408A2
METHAZOLAMIDE	HSPG2	ALZHEIMER DISEASE	Medline_14625044,Patent_EP0672679B1,Patent_US5847074,Medline_9375678	Pmcoa_5830968,Pmcoa_5403967,Pmcoa_3108509
CLODRONIC ACID	IL33	ALZHEIMER DISEASE	Medline_27091974,Medline_24413615	Pmcoa_4859070,Pmcoa_4910993
PRI 2205	IL33	ALZHEIMER DISEASE	Medline_27091974,Medline_24413615	Pmcoa_5568519,Pmcoa_5477596
AQX-1125	INPP5D	ALZHEIMER DISEASE	Medline_28482637,Medline_28054028	Medline_23121445,Medline_25040039,Medline_26968644,Pmcoa_4518027,Medline_29665997
FAST GREEN	INPP5D	ALZHEIMER DISEASE	Medline_28482637,Medline_28054028	Pmcoa_5686181,Patent_US20130102577,Patent_US9447139,Patent_US20170051006,Patent_US20160129017
SENICAPOC	KCNN4	ALZHEIMER DISEASE	Medline_27567685,Medline_22675649,Medline_29075181	Pmcoa_5806905,Medline_27876619,Patent_US20120184491,Patent_US9211313,Pmcoa_4379608,Patent_US20140296333,Patent_US9259412,Pmcoa_2806905,Medline_28364331,Pmcoa_5762721,Patent_WO2016202854A1,Pmcoa_5483492,Pmcoa_4471813,Pmcoa_5858751,Patent_WO2011034860A1,Pmcoa_4926059
CASODEX	KLK3	ALZHEIMER DISEASE	Medline_19729499,Medline_24768341	Medline_17503469,Medline_23687298,Medline_7522959
ESTRAMUSTINE	KLK3	ALZHEIMER DISEASE	Medline_19729499,Medline_24768341	Medline_10076535,Pmcoa_5265899,Medline_11685722,Pmcoa_4373706,Medline_10466436,Medline_16729913
ANDRACTIM	KLK3	ALZHEIMER DISEASE	Medline_19729499,Medline_24768341	Pmcoa_3021521,Patent_US20170014391,Pmcoa_3295204,Medline_10339677
5ALPHA DIHYDROTESTOSTERONE	KLK3	ALZHEIMER DISEASE	Medline_19729499,Medline_24768341	Medline_14761877,Medline_11248024,Medline_18504439,Medline_15124082,Medline_11023645,Patent_US7094533
LEUPROLIDE	KLK3	ALZHEIMER DISEASE	Medline_19729499,Medline_24768341	Pmcoa_5761507,Medline_12382001,Medline_12497037
BETAMETHASONE	KLK3	ALZHEIMER DISEASE	Medline_19729499,Medline_24768341	Medline_24765197,Pmcoa_3997723
TESTOSTERONE UNDECANOATE	KLK3	ALZHEIMER DISEASE	Medline_19729499,Medline_24768341	Patent_EP3116510A1,Medline_7690956,Patent_US20170290847,Patent_US20150250802,Patent_US9744177,Patent_WO2015135061A1
SEBELIPASE ALFA	LIPA	ALZHEIMER DISEASE	Medline_22216330,Patent_US20140304845	Medline_26452566,Medline_23348766,Pmcoa_5362971
LIPOATE	LIPA	ALZHEIMER DISEASE	Medline_22216330,Patent_US20140304845	Medline_11106496,Pmcoa_3112155
NAVITOCLAX	MCL1	ALZHEIMER DISEASE	Patent_US6545128,Medline_28751497	Pmcoa_4021276,Medline_24779770,Pmcoa_4047118,Medline_29156797,Pmcoa_5689687,Patent_EP2945940A1,Patent_US20140199234,Patent_EP2668180A2,Patent_US9403856,Patent_WO2012103059A2,Patent_US8691184,Patent_US20120189539,Patent_US20150336994,Patent_US9096625,Medline_24126433,Medline_29360439,Pmcoa_5348533,Pmcoa_4877578,Pmcoa_4914322,Pmcoa_5363883,Pmcoa_5833778,Medline_20829195,Pmcoa_4742189,Medline_289745…
IDELALISIB	MCL1	ALZHEIMER DISEASE	Patent_US6545128,Medline_28751497	Pmcoa_5351616,Pmcoa_5352161,Pmcoa_5369961,Medline_25590803,Pmcoa_4669737,Pmcoa_4792595,Pmcoa_4695108,Pmcoa_4929980,Pmcoa_5664393
GANETESPIB	MCL1	ALZHEIMER DISEASE	Patent_US6545128,Medline_28751497	Pmcoa_3572008,Pmcoa_4819782
DEOXYCHOLATE	MCL1	ALZHEIMER DISEASE	Patent_US6545128,Medline_28751497	Medline_12438243,Pmcoa_3107804
TETRAC	MCL1	ALZHEIMER DISEASE	Patent_US6545128,Medline_28751497	Patent_US20120315320,Patent_US8802240,Patent_US20110052715,Patent_US9220788,Patent_EP2662079A1,Patent_US20160199309,Patent_US9839614,Pmcoa_4558111
DABRAFENIB	MCL1	ALZHEIMER DISEASE	Patent_US6545128,Medline_28751497	Patent_WO2015153657A2,Patent_WO2016200726A1,Pmcoa_4747351
COBIMETINIB	MCL1	ALZHEIMER DISEASE	Patent_US6545128,Medline_28751497	Medline_27765849,Patent_WO2017079399A1
GLYCOCHENODEOXYCHOLATE	MCL1	ALZHEIMER DISEASE	Patent_US6545128,Medline_28751497	Medline_21507240,Pmcoa_3107804
PF 03084014	MCL1	ALZHEIMER DISEASE	Patent_US6545128,Medline_28751497	Medline_23408105,Pmcoa_4057734
CLOFARABINE	MCL1	ALZHEIMER DISEASE	Patent_US6545128,Medline_28751497	Medline_12203101,Pmcoa_4453022,Medline_25408576,Pmcoa_4234912
WP 1066	MCL1	ALZHEIMER DISEASE	Patent_US6545128,Medline_28751497	Medline_24051278,Pmcoa_3289992,Medline_17043651,Patent_EP2514742A2,Patent_US20150094343,Patent_EP2514742B1,Patent_US20070232668,Patent_US8779151,Medline_25636517
SGI 1776	MCL1	ALZHEIMER DISEASE	Patent_US6545128,Medline_28751497	Medline_21628411,Pmcoa_4266197,Pmcoa_4741885
MITRAMYCIN	MCL1	ALZHEIMER DISEASE	Patent_US6545128,Medline_28751497	Pmcoa_3774928,Medline_23019217
EPRATUZUMAB	MCL1	ALZHEIMER DISEASE	Patent_US6545128,Medline_28751497	Patent_EP2788020A1,Patent_US20160032003,Patent_US20130142787,Patent_US9475883,Patent_US9663576,Patent_US20160368986,Patent_US20170226205,Patent_US9192664,Patent_US20140212425,Patent_US20160251444,Patent_WO2013085893A1,Pmcoa_4622945
BI 6727	MCL1	ALZHEIMER DISEASE	Patent_US6545128,Medline_28751497	Pmcoa_5473120,Medline_23703673,Pmcoa_5581041
XL-888	MCL1	ALZHEIMER DISEASE	Patent_US6545128,Medline_28751497	Patent_US20150352086,Patent_WO2014107718A2,Pmcoa_4039128,Pmcoa_3717945,Pmcoa_4695108
CICLOPIROX OLAMINE	MCL1	ALZHEIMER DISEASE	Patent_US6545128,Medline_28751497	Medline_27551974,Pmcoa_4995032
EPIPODOPHYLLOTOXIN	MCL1	ALZHEIMER DISEASE	Patent_US6545128,Medline_28751497	Medline_25008202,Pmcoa_4294345
ACTINOMYCIN	MCL1	ALZHEIMER DISEASE	Patent_US6545128,Medline_28751497	Pmcoa_3488503,Pmcoa_3477050
ISOSORBIDE	MCL1	ALZHEIMER DISEASE	Patent_US6545128,Medline_28751497	Pmcoa_4021276,Pmcoa_4040709,Pmcoa_4575712,Pmcoa_3142809
AT7519	MCL1	ALZHEIMER DISEASE	Patent_US6545128,Medline_28751497	Pmcoa_4891027,Pmcoa_3940382
PLX4720	MCL1	ALZHEIMER DISEASE	Patent_US6545128,Medline_28751497	Pmcoa_3235817,Pmcoa_3681569
IXAZOMIB CITRATE	MCL1	ALZHEIMER DISEASE	Patent_US6545128,Medline_28751497	Pmcoa_5833482,Pmcoa_5563364
CISPLATIN COMPLEX	MVP	ALZHEIMER DISEASE	Patent_US6891081,Patent_US7060870,Medline_10936878,Medline_11067860,Medline_12117549,Medline_9222170,Patent_US6447775,Patent_US6156311,Medline_10479411,Medline_26885125	Pmcoa_4997265,Pmcoa_5835854
CORI ESTER	NDP	ALZHEIMER DISEASE	Patent_US20160230227,Medline_26003413	Pmcoa_3936707,Patent_US8664186,Patent_US20120142622
GUANIDINE HYDROCHLORIDE	NGB	ALZHEIMER DISEASE	Medline_23648513,Medline_21496024,Medline_18025470	Pmcoa_3741901,Medline_23984347
INDIRUBIN-3&PRIME;-MONOXIME	NOTCH1	ALZHEIMER DISEASE	Medline_16473372,Medline_9720489,Medline_27364742	Medline_18343569,Pmcoa_4589628
ZILEUTON	NOTCH1	ALZHEIMER DISEASE	Medline_16473372,Medline_9720489,Medline_27364742	Pmcoa_4153506,Medline_25206850
NANDROLONE	NOTCH1	ALZHEIMER DISEASE	Medline_16473372,Medline_9720489,Medline_27364742	Medline_26066046,Pmcoa_4466268
BLUE LINE	NOTCH1	ALZHEIMER DISEASE	Medline_16473372,Medline_9720489,Medline_27364742	Patent_US20140286955,Pmcoa_3570103,Patent_US9683039,Pmcoa_4048181
ES-936	NQO1	ALZHEIMER DISEASE	Medline_14675732,Medline_25562627	Medline_22984577,Pmcoa_3439439,Medline_12920209,Patent_US20140315845,Medline_25448047,Patent_US9603829,Medline_12529318,Pmcoa_4821458,Medline_11735396,Medline_11377380,Medline_17455910,Patent_US20060205705,Patent_US7608611
1-NAPHTHYLACETIC ACID	PIN1	ALZHEIMER DISEASE	Patent_US20060089400,Patent_US20140294839,Patent_US9738709,Medline_17361031,Patent_US20030049672,Patent_EP2056111A1,Patent_US20050282740,Patent_US6495376,Medline_22926167,Medline_17482359,Medline_24964035,Patent_US20040123334,Medline_16701948,Medline_26944164,Medline_14572447,Medline_17317113,Medline_16480979,Medline_19909517,Medline_16945100,Medline_21682951,Medline_24748119,Medline_25576397,Med…	Pmcoa_4895256,Pmcoa_3667747,Pmcoa_4635988
ALISPORIVIR	PPIF	ALZHEIMER DISEASE	Medline_19362755,Medline_18806802,Patent_EP2307446A1,Patent_US20160207961,Patent_US20130190223,Patent_US20140142033,Patent_US9714271,Patent_US9200038,Patent_EP2453925A2,Patent_EP3183006A1,Patent_US20120157385,Patent_US20140357569,Patent_US20170349632,Medline_23382999	Patent_WO2013169616A1,Pmcoa_3156636,Medline_21626531,Patent_US20170239322,Pmcoa_5826973,Pmcoa_5075764
GAMMA-CARBOXYGLUTAMIC ACID	PROC	ALZHEIMER DISEASE	Medline_24072481,Medline_17081491	Medline_1309772,Patent_EP0946715A1,Patent_EP0946715B1,Patent_US5847085,Patent_US5837843,Patent_WO1998020118A1,Patent_EP0215548A1,Patent_EP0266190B1,Patent_US4968626,Patent_EP0485504A1,Patent_EP0215548B2,Patent_EP0266190A2,Patent_WO1991002065A1,Patent_US5516650,Patent_EP0485504B1,Patent_US4959318,Patent_US5073609,Patent_US5302529,Patent_US5831141,Patent_USRE37958,Patent_WO1991009951A2,Patent_US626…
DROTRECOGIN ALFA	PROC	ALZHEIMER DISEASE	Medline_24072481,Medline_17081491	Medline_15613925,Medline_16879921,Medline_19327331,Medline_19946587,Pmcoa_2783050,Pmcoa_2887172,Pmcoa_1550956
PIROXICAM	PTGS1	ALZHEIMER DISEASE	Medline_10560656,Medline_11194936,Medline_12866660,Medline_15975032,Patent_EP1814385A2,Patent_US20090217396,Patent_US8084495,Patent_EP0948493A1,Patent_WO1998021195A1,Medline_26585055	Medline_24943733,Medline_17033098,Patent_US6353117,Patent_EP1083171A1,Patent_EP1083171B1,Patent_USRE38963,Pmcoa_3098384,Patent_WO2012112982A2,Medline_14659976,Medline_11133513,Medline_18441396,Medline_10567199,Medline_12180128,Medline_15309881,Medline_19931610,Medline_17606472,Medline_17940709,Medline_21463481,Medline_20665602,Medline_11785775,Patent_WO2005000341A1,Pmcoa_3599181,Pmcoa_514706,Pate…
KETOROLAC	PTGS1	ALZHEIMER DISEASE	Medline_10560656,Medline_11194936,Medline_12866660,Medline_15975032,Patent_EP1814385A2,Patent_US20090217396,Patent_US8084495,Patent_EP0948493A1,Patent_WO1998021195A1,Medline_26585055	Patent_US20030181426,Patent_WO2003068159A2,Pmcoa_5872133,Medline_12136686,Patent_US20160074513,Patent_US9849180,Patent_WO2016044306A1,Pmcoa_4318862,Medline_17258197,Medline_21801915,Medline_12855310,Medline_15845692,Medline_29375052,Pmcoa_3155563,Pmcoa_3259713,Pmcoa_3922374,Pmcoa_5469106,Medline_23715071,Pmcoa_5898588,Patent_EP2734212B1,Patent_EP3257505A1,Patent_US20140221490,Pmcoa_3198424
KETOPROFEN	PTGS1	ALZHEIMER DISEASE	Medline_10560656,Medline_11194936,Medline_12866660,Medline_15975032,Patent_EP1814385A2,Patent_US20090217396,Patent_US8084495,Patent_EP0948493A1,Patent_WO1998021195A1,Medline_26585055	Pmcoa_5502356,Pmcoa_5485419,Medline_14678996,Patent_WO2012112982A2,Patent_EP2900231A1,Patent_US20140088195,Patent_US8822537,Patent_WO2014052313A1,Pmcoa_4669647,Pmcoa_4033949,Medline_8581280,Patent_US20030220399,Patent_US20100093855,Patent_US20120225940,Patent_US8329749,Patent_US7576131,Patent_US8481597,Pmcoa_3247092
NCX 4016	PTGS1	ALZHEIMER DISEASE	Medline_10560656,Medline_11194936,Medline_12866660,Medline_15975032,Patent_EP1814385A2,Patent_US20090217396,Patent_US8084495,Patent_EP0948493A1,Patent_WO1998021195A1,Medline_26585055	Medline_17933963,Pmcoa_2875435,Medline_16144976,Medline_16961726
DIPYRONE	PTGS1	ALZHEIMER DISEASE	Medline_10560656,Medline_11194936,Medline_12866660,Medline_15975032,Patent_EP1814385A2,Patent_US20090217396,Patent_US8084495,Patent_EP0948493A1,Patent_WO1998021195A1,Medline_26585055	Medline_10493111,Medline_14592545,Medline_11852909,Patent_US20070065445,Patent_US7601816,Patent_US7179627
ETORICOXIB	PTGS1	ALZHEIMER DISEASE	Medline_10560656,Medline_11194936,Medline_12866660,Medline_15975032,Patent_EP1814385A2,Patent_US20090217396,Patent_US8084495,Patent_EP0948493A1,Patent_WO1998021195A1,Medline_26585055	Pmcoa_1661646,Pmcoa_2621416,Medline_11327589,Pmcoa_4506808,Medline_12564662,Pmcoa_3881766,Medline_18434566
ACECLOFENAC	PTGS1	ALZHEIMER DISEASE	Medline_10560656,Medline_11194936,Medline_12866660,Medline_15975032,Patent_EP1814385A2,Patent_US20090217396,Patent_US8084495,Patent_EP0948493A1,Patent_WO1998021195A1,Medline_26585055	Medline_11556519,Medline_12966366
TRIFLUSAL	PTGS1	ALZHEIMER DISEASE	Medline_10560656,Medline_11194936,Medline_12866660,Medline_15975032,Patent_EP1814385A2,Patent_US20090217396,Patent_US8084495,Patent_EP0948493A1,Patent_WO1998021195A1,Medline_26585055	Patent_US20050197332,Patent_US20070099907,Patent_US20040110747,Patent_US20060160793
LUMIRACOXIB	PTGS1	ALZHEIMER DISEASE	Medline_10560656,Medline_11194936,Medline_12866660,Medline_15975032,Patent_EP1814385A2,Patent_US20090217396,Patent_US8084495,Patent_EP0948493A1,Patent_WO1998021195A1,Medline_26585055	Pmcoa_3710936,Medline_16403783,Medline_17660401,Pmcoa_3816666,Medline_15655513
(8Z,11Z,14Z)-ICOSATRIENOIC ACID	PTGS1	ALZHEIMER DISEASE	Medline_10560656,Medline_11194936,Medline_12866660,Medline_15975032,Patent_EP1814385A2,Patent_US20090217396,Patent_US8084495,Patent_EP0948493A1,Patent_WO1998021195A1,Medline_26585055	Patent_WO2017223447A1,Medline_11939906,Pmcoa_3295719,Pmcoa_5386927
VALDECOXIB	PTGS1	ALZHEIMER DISEASE	Medline_10560656,Medline_11194936,Medline_12866660,Medline_15975032,Patent_EP1814385A2,Patent_US20090217396,Patent_US8084495,Patent_EP0948493A1,Patent_WO1998021195A1,Medline_26585055	Medline_15494548,Medline_12564662,Patent_EP2246337B1,Pmcoa_1993934,Patent_WO2005123098A2
CARPROFEN	PTGS1	ALZHEIMER DISEASE	Medline_10560656,Medline_11194936,Medline_12866660,Medline_15975032,Patent_EP1814385A2,Patent_US20090217396,Patent_US8084495,Patent_EP0948493A1,Patent_WO1998021195A1,Medline_26585055	Pmcoa_3582476,Medline_12602591,Patent_US20030212123,Patent_WO1998050033A1
PARECOXIB	PTGS1	ALZHEIMER DISEASE	Medline_10560656,Medline_11194936,Medline_12866660,Medline_15975032,Patent_EP1814385A2,Patent_US20090217396,Patent_US8084495,Patent_EP0948493A1,Patent_WO1998021195A1,Medline_26585055	Medline_19144694,Pmcoa_3100333
TIGECYCLINE	PTGS1	ALZHEIMER DISEASE	Medline_10560656,Medline_11194936,Medline_12866660,Medline_15975032,Patent_EP1814385A2,Patent_US20090217396,Patent_US8084495,Patent_EP0948493A1,Patent_WO1998021195A1,Medline_26585055	Patent_EP2544692A1,Patent_US20120329761,Patent_US20140221301,Patent_WO2011109899A1,Pmcoa_5119957
CYCLOPIAZONIC ACID	RHOA	ALZHEIMER DISEASE	Medline_20061625,Medline_24421399	Medline_11522599,Patent_US20060014153,Patent_US20040043926,Patent_US6875570,Patent_WO2002026826A2
TIRON	RHOA	ALZHEIMER DISEASE	Medline_20061625,Medline_24421399	Medline_21439370,Pmcoa_4284792,Medline_18621909
ALANYL GLUTAMINE	RHOA	ALZHEIMER DISEASE	Medline_20061625,Medline_24421399	Medline_23484083,Pmcoa_3591182
TADALAFIL	RHOA	ALZHEIMER DISEASE	Medline_20061625,Medline_24421399	Medline_24612540,Pmcoa_4620194
METHYLNALTREXONE	RHOA	ALZHEIMER DISEASE	Medline_20061625,Medline_24421399	Pmcoa_3366231,Patent_US20140011831,Patent_US20100286059,Patent_US8518962,Patent_US9717725,Patent_US20140066467,Patent_US9662390,Patent_US20060258696,Patent_US9662325,Patent_US20080274119,Patent_US20170258909,Patent_US8524731,Patent_US20140323426,Patent_US9675602,Patent_US20170252336
HYDROXYFASUDIL	ROCK1	ALZHEIMER DISEASE	Medline_27221467,Medline_23555824	Medline_23763343,Pmcoa_4217731,Medline_17033691,Medline_15956119,Medline_19723568,Patent_US20120214237,Patent_US20100112691,Patent_US20150132846,Patent_US8658352,Patent_US9458426,Patent_WO2010129294A2,Patent_US20120021513,Patent_US20160145569,Patent_US20130115695,Patent_US20140186948,Patent_US8445273,Patent_US8685726,Patent_EP2730649A1,Patent_WO2010053472A1,Patent_US20120045830,Patent_EP2356213A1…
Y 27632	ROCK1	ALZHEIMER DISEASE	Medline_27221467,Medline_23555824	Medline_20093396,Medline_12388108,Medline_10973620,Medline_12181436,Medline_19605524,Medline_14709328,Medline_15381630,Medline_11961044,Medline_15659308,Medline_14500755,Medline_16530523,Medline_16499905,Medline_16569756,Pmcoa_3721878,Pmcoa_3087011,Pmcoa_5117233,Pmcoa_4098234
H1152	ROCK1	ALZHEIMER DISEASE	Medline_27221467,Medline_23555824	Medline_23899884,Medline_15976017,Patent_US20140005146,Patent_US20150210703,Medline_17460274,Patent_US9428511,Patent_EP2686321B1,Patent_EP2685982B1,Patent_US9221826,Patent_US20140011800,Patent_US8987268,Pmcoa_3979025
TIMOLOL	ROCK1	ALZHEIMER DISEASE	Medline_27221467,Medline_23555824	Medline_29114841,Patent_EP1568382B1,Patent_US7972612,Patent_US20110263638,Patent_US20060052367,Pmcoa_5678549
METHOXAMINE	ROCK1	ALZHEIMER DISEASE	Medline_27221467,Medline_23555824	Medline_29383848,Medline_11509525
HA 1100	ROCK1	ALZHEIMER DISEASE	Medline_27221467,Medline_23555824	Medline_24122009,Pmcoa_4075738,Patent_US20150132409,Patent_EP2770992A1,Patent_US20140356458,Patent_US9655905,Patent_US20170209412,Patent_WO2013063331A1,Pmcoa_4011762,Patent_US20150202220,Patent_US20160008387,Patent_WO2013169741A1
BENIDIPINE	ROCK1	ALZHEIMER DISEASE	Medline_27221467,Medline_23555824	Pmcoa_5755650,Pmcoa_3864155,Medline_24364038
4-METHYL-1-{[(2S)-2-METHYL-1,4-DIAZEPAN-1-YL]SULFONYL}ISOQUINOLINE	ROCK1	ALZHEIMER DISEASE	Medline_27221467,Medline_23555824	Patent_US20080171750,Patent_WO2012170599A1,Medline_12191614,Patent_US20120009645,Patent_EP2408903B1,Patent_US20110092464,Patent_EP2314289A1,Patent_US20070208029,Patent_US20080167363,Patent_US20070112017,Patent_US9150829,Patent_US7858611,Patent_US20100216734,Patent_EP2199405B1,Patent_US20080167291,Patent_US20100184806,Patent_EP2199405A2,Patent_EP2408903A1,Patent_US7985756,Patent_US20110046090,Pate…
PINACIDIL	ROCK1	ALZHEIMER DISEASE	Medline_27221467,Medline_23555824	Medline_24816792,Pmcoa_4017216,Pmcoa_5496883,Patent_WO2011081968A1,Patent_US20120289432
PYRVINIUM PAMOATE	RPS6KB1	ALZHEIMER DISEASE	Medline_16364302,Medline_17101223	Medline_27542212,Pmcoa_5312272,Pmcoa_5191858
OCTREOTIDE	RPS6KB1	ALZHEIMER DISEASE	Medline_16364302,Medline_17101223	Pmcoa_5311976,Medline_22017398
DEFOROLIMUS	RPS6KB1	ALZHEIMER DISEASE	Medline_16364302,Medline_17101223	Patent_EP2419136A2,Patent_US8852590,Patent_US20120027757,Patent_WO2010120599A2,Pmcoa_5073873
AZD 2014	RPS6KB1	ALZHEIMER DISEASE	Medline_16364302,Medline_17101223	Pmcoa_5470990,Patent_US20160324962,Patent_EP3082859A1,Patent_WO2015095329A1,Pmcoa_4741975
LINSITINIB	RPS6KB1	ALZHEIMER DISEASE	Medline_16364302,Medline_17101223	Pmcoa_5823630,Pmcoa_5111065
ITRACONAZOLE	RPS6KB1	ALZHEIMER DISEASE	Medline_16364302,Medline_17101223	Pmcoa_5438669,Pmcoa_5529373
IXMYELOCEL-T	SCARB1	ALZHEIMER DISEASE	Medline_11238031,Medline_21076037	Pmcoa_4029268,Pmcoa_4029553
TETRODOTOXIN	SERPINE2	ALZHEIMER DISEASE	Medline_1620346,Medline_2554792,Medline_23476695,Medline_2813392,Medline_7643122	Medline_14527872,Medline_9169448
FACTOR PP	SIRT3	ALZHEIMER DISEASE	Medline_29574628,Patent_EP3220940A2,Patent_US20170304390	Pmcoa_5192433,Pmcoa_5547220
GW501516	SLC2A1	ALZHEIMER DISEASE	Medline_9390772,Medline_25730668	Pmcoa_2844828,Pmcoa_3501853
EMPAGLIFLOZIN	SLC2A1	ALZHEIMER DISEASE	Medline_9390772,Medline_25730668	Medline_25369239,Pmcoa_4219667
OXIDIZED ASCORBATE	SLC2A1	ALZHEIMER DISEASE	Medline_9390772,Medline_25730668	Pmcoa_5791163,Medline_23647458,Patent_US20020022654,Patent_US6262111,Patent_US6608106,Patent_US6221904,Patent_US6420420,Patent_WO2001037830A1,Patent_WO1998052560A1,Patent_EP0983062A1,Patent_US20040002540,Pmcoa_4691042,Patent_US20010053793,Pmcoa_4423646,Medline_9228080,Medline_9708557,Pmcoa_3847730,Pmcoa_3871451
PIMONIDAZOLE	SLC2A1	ALZHEIMER DISEASE	Medline_9390772,Medline_25730668	Medline_16242253,Medline_21316722
SILODOSIN	SRF	ALZHEIMER DISEASE	Patent_US20090214486,Medline_17215356,Patent_EP1948198A2	Pmcoa_3511420,Medline_23226423
PASIREOTIDE	SSTR1	ALZHEIMER DISEASE	Medline_15961235,Patent_US20120283298,Patent_US20090191548	Pmcoa_5436842,Medline_20146879,Pmcoa_4373478,Pmcoa_3650572,Pmcoa_5083749
RUXOLITINIB	STMN1	ALZHEIMER DISEASE	Patent_EP1991251A1,Patent_EP1815863A1,Patent_US20090253622,Medline_8622778	Pmcoa_4745747,Medline_26356819
CLADRIBINE	ADA	AUTISM	Medline_7096833,Medline_17340203	Patent_EP2061469A2,Patent_EP2061772A2,Patent_EP2069324B1,Patent_EP2265276A2,Patent_EP2760860A2,Patent_US20080161320,Patent_US20110295004,Patent_US20120107272,Patent_US20130137709,Patent_US20150157629,Patent_EP2061469B8,Patent_EP2760860B8,Patent_EP3019491A1,Patent_US20170369449,Patent_US9657032,Patent_WO2009036012A1,Patent_WO2017096095A1,Patent_EP2694075B1,Patent_EP2712926A2,Patent_US20090076006,P…
NELARABINE	ADA	AUTISM	Medline_7096833,Medline_17340203	Medline_17325852,Pmcoa_2387290
5-IODOTUBERCIDIN	ADA	AUTISM	Medline_7096833,Medline_17340203	Medline_8832217,Patent_WO2009064497A1,Patent_US20100266569,Patent_EP2219666A1,Patent_US20130209438,Patent_US20140112905,Patent_US20140112906
METHOCIDIN	ADA	AUTISM	Medline_7096833,Medline_17340203	Medline_7640871,Medline_17574432
MERCAPTOPURINE	ADA	AUTISM	Medline_7096833,Medline_17340203	Patent_US20040067992,Patent_EP1660079A2,Patent_US20120196364,Patent_US20050085477,Patent_US20110206696,Patent_WO2004014430A1,Patent_US20080300168,Patent_US20050026902,Patent_US7851436,Patent_US8278266,Patent_US8435937,Patent_US20100278724,Patent_WO2005018569A2,Medline_6682568
VIDARABINE	ADA	AUTISM	Medline_7096833,Medline_17340203	Medline_6087827,Patent_US4230708
BRIMONIDINE	ADA	AUTISM	Medline_7096833,Medline_17340203	Medline_2575011,Pmcoa_4947333
LEVAMISOLE	AHR	AUTISM	Medline_27899901,Pmcoa_5110561	Medline_27942866,Pmcoa_5359382
SEMAXANIB	AHR	AUTISM	Medline_27899901,Pmcoa_5110561	Pmcoa_5421923,Medline_28956952,Medline_22970246,Medline_28424418
SU5416	AHR	AUTISM	Medline_27899901,Pmcoa_5110561	Pmcoa_5421923,Medline_28956952,Medline_22970246,Medline_28424418
CHEMBL1231862	AHR	AUTISM	Medline_27899901,Pmcoa_5110561	Pmcoa_5739696,Medline_29285309
DSSTOX_CID_21132	AHR	AUTISM	Medline_27899901,Pmcoa_5110561	Patent_US20140050694,Patent_US20180042899,Pmcoa_3793317,Pmcoa_3435281
AMINOHIPPURIC ACID	AHR	AUTISM	Medline_27899901,Pmcoa_5110561	Patent_WO2016196638A2,Pmcoa_5242170,Pmcoa_4733656,Pmcoa_3012014,Pmcoa_2974695,Pmcoa_2914693
INDIRUBIN	AHR	AUTISM	Medline_27899901,Pmcoa_5110561	Medline_11425848,Pmcoa_4177751,Pmcoa_4589628,Medline_19068815,Pmcoa_4402116,Pmcoa_5683131,Medline_18086550
HARMINE	AHR	AUTISM	Medline_27899901,Pmcoa_5110561	Pmcoa_3591235,Medline_22001777
SERELAXIN	AHR	AUTISM	Medline_27899901,Pmcoa_5110561	Pmcoa_5081476,Patent_WO2018023170A1
MEQUINOL	AHR	AUTISM	Medline_27899901,Pmcoa_5110561	Pmcoa_5711556,Medline_28892097
COMPOUND 9	CACNA1H	AUTISM	Medline_16754686,Patent_WO2013163455A2,Patent_EP2841067A2,Pmcoa_3124264	Pmcoa_4372069,Patent_WO2016073160A1,Patent_US20170233374
ESLICARBAZEPINE ACETATE	CACNA1H	AUTISM	Medline_16754686,Patent_WO2013163455A2,Patent_EP2841067A2,Pmcoa_3124264	Pmcoa_4889089,Pmcoa_5629137
PEFLOXACIN MESYLATE	CD34	AUTISM	Medline_17597540,Pmcoa_1914111	Medline_16480428,Medline_21381290,Medline_18490197,Medline_15710576
ALEMTUZUMAB	CD34	AUTISM	Medline_17597540,Pmcoa_1914111	Pmcoa_2582233,Medline_15806120
OPRELVEKIN	CD34	AUTISM	Medline_17597540,Pmcoa_1914111	Patent_US20100119476,Medline_21071685
POMALIDOMIDE	CD34	AUTISM	Medline_17597540,Pmcoa_1914111	Medline_15292067,Medline_18064299
TIPIFARNIB	CD34	AUTISM	Medline_17597540,Pmcoa_1914111	Medline_23013471,Pmcoa_3488582
CHYMOPAPAIN	CD34	AUTISM	Medline_17597540,Pmcoa_1914111	Medline_7488936,Medline_9217192,Medline_7514449,Patent_WO1996018639A1
RIGOSERTIB	CD34	AUTISM	Medline_17597540,Pmcoa_1914111	Pmcoa_4255183,Pmcoa_4376437,Medline_22524974
FLUOCINOLONE ACETONIDE	CD34	AUTISM	Medline_17597540,Pmcoa_1914111	Patent_US20160235763,Pmcoa_4309667,Patent_US9980976
CURDLAN	CLEC7A	AUTISM	Medline_26352598,Pmcoa_4564239	Medline_24795361,Medline_28848046,Medline_28948613,Medline_21420486,Patent_WO2009013484A1,Pmcoa_5068748,Medline_26361229,Pmcoa_5816931,Medline_10797572,Medline_20976143,Medline_23286586,Patent_EP2185586A1,Patent_US20100221265,Pmcoa_4379960,Pmcoa_4429013,Pmcoa_5192216,Pmcoa_5874586,Medline_27559049,Pmcoa_2956651,Patent_US20140328865,Patent_US9205153,Medline_27492902,Patent_WO2014055825A1,Pmcoa_347…
CASPOFUNGIN	CLEC7A	AUTISM	Medline_26352598,Pmcoa_4564239	Pmcoa_2587227,Pmcoa_4791122
MALONYL	FASN	AUTISM	Pmcoa_4998172,Medline_23887214	Medline_10421763,Medline_10512619,Pmcoa_5355289,Medline_8207619,Pmcoa_4178216,Medline_11814333,Patent_WO2008039327A2,Patent_EP2946778A1,Medline_10667561,Patent_EP2083831A2,Patent_US20100022630,Patent_EP2698157B1,Patent_EP1565180A2,Patent_EP2698157A1,Patent_US20070142456,Patent_US20120190747,Patent_US8173629,Patent_US8598153,Patent_WO2004041189A2,Patent_EP2083831B1,Patent_US20020173447,Patent_US20…
PYRAZINAMIDE	FASN	AUTISM	Pmcoa_4998172,Medline_23887214	Pmcoa_3573602,Medline_15205406
PLATENSIMYCIN	FASN	AUTISM	Pmcoa_4998172,Medline_23887214	Medline_28103304,Medline_27695056,Pmcoa_5245885,Pmcoa_5047649,Medline_21389266,Patent_US20140378388,Patent_US20150031742,Pmcoa_4421107,Patent_WO2014164767A1,Pmcoa_4363943
POLYHISTIDINE	HOXA1	AUTISM	Medline_17171652,Medline_12908836,Medline_18512762	Medline_17131398,Pmcoa_3153303
DUSIGITUMAB	IGF2	AUTISM	Medline_16904022,Patent_EP2667715B1,Patent_US7994127,Patent_WO2015013397A2,Patent_WO2012102832A1,Patent_EP2667715A1,Patent_EP3024463A2,Patent_EP2928300A1,Patent_US9708366,Patent_US20150197543,Patent_US20150224164,Patent_US20140147491,Patent_US20120177630,Patent_US20170020869,Patent_US9212204,Patent_WO2014085480A1,Pmcoa_5666738,Medline_29217683	Medline_23549869,Pmcoa_4313785,Patent_EP3082859A1,Patent_WO2015095329A1,Patent_US20160324962,Medline_27399333,Pmcoa_5610669,Pmcoa_3141798,Medline_25193511
CIXUTUMUMAB	IGF2	AUTISM	Medline_16904022,Patent_EP2667715B1,Patent_US7994127,Patent_WO2015013397A2,Patent_WO2012102832A1,Patent_EP2667715A1,Patent_EP3024463A2,Patent_EP2928300A1,Patent_US9708366,Patent_US20150197543,Patent_US20150224164,Patent_US20140147491,Patent_US20120177630,Patent_US20170020869,Patent_US9212204,Patent_WO2014085480A1,Pmcoa_5666738,Medline_29217683	Pmcoa_4608384,Medline_26465273
GANITUMAB	IGF2	AUTISM	Medline_16904022,Patent_EP2667715B1,Patent_US7994127,Patent_WO2015013397A2,Patent_WO2012102832A1,Patent_EP2667715A1,Patent_EP3024463A2,Patent_EP2928300A1,Patent_US9708366,Patent_US20150197543,Patent_US20150224164,Patent_US20140147491,Patent_US20120177630,Patent_US20170020869,Patent_US9212204,Patent_WO2014085480A1,Pmcoa_5666738,Medline_29217683	Pmcoa_3605519,Medline_24492468,Medline_23383308,Pmcoa_3562316
SILDENAFIL CITRATE	IGF2	AUTISM	Medline_16904022,Patent_EP2667715B1,Patent_US7994127,Patent_WO2015013397A2,Patent_WO2012102832A1,Patent_EP2667715A1,Patent_EP3024463A2,Patent_EP2928300A1,Patent_US9708366,Patent_US20150197543,Patent_US20150224164,Patent_US20140147491,Patent_US20120177630,Patent_US20170020869,Patent_US9212204,Patent_WO2014085480A1,Pmcoa_5666738,Medline_29217683	Pmcoa_3813774,Pmcoa_4166756,Pmcoa_5516438
FLUTICASONE	IL13	AUTISM	Medline_22070180,Medline_20833247,Pmcoa_3704803	Pmcoa_5549614,Medline_21719078,Medline_27764539,Medline_9893189,Pmcoa_5094918,Pmcoa_2259400,Medline_15845862
ALLOSAMIDIN	IL13	AUTISM	Medline_22070180,Medline_20833247,Pmcoa_3704803	Medline_19782048,Pmcoa_3144442,Patent_US20060063728
GUAIFENESIN	IL13	AUTISM	Medline_22070180,Medline_20833247,Pmcoa_3704803	Medline_23113953,Pmcoa_3545908
MEBEVERINE	IL13	AUTISM	Medline_22070180,Medline_20833247,Pmcoa_3704803	Pmcoa_3415647,Medline_21895629,Pmcoa_4728194,Medline_16918506
TRETINOIN GEL	IL13	AUTISM	Medline_22070180,Medline_20833247,Pmcoa_3704803	Medline_18416830,Pmcoa_2394516
LEBRIKIZUMAB	IL13	AUTISM	Medline_22070180,Medline_20833247,Pmcoa_3704803	Medline_23357170,Patent_WO2016149276A1,Pmcoa_4744740,Medline_27161908,Pmcoa_5695818,Pmcoa_5509233,Patent_EP2981286A2,Patent_EP3107574A2,Patent_US20170334985,Patent_US20160207995,Patent_WO2015127405A2,Patent_WO2014165771A2,Patent_EP2831280A1,Patent_US20160230226,Patent_WO2013148232A1,Pmcoa_5691861
OMALIZUMAB	IL13	AUTISM	Medline_22070180,Medline_20833247,Pmcoa_3704803	Pmcoa_3508751,Medline_25018787,Pmcoa_4090948
ILOMASTAT	IL13	AUTISM	Medline_22070180,Medline_20833247,Pmcoa_3704803	Medline_18322231,Medline_18852015
AMBROXOL	IL13	AUTISM	Medline_22070180,Medline_20833247,Pmcoa_3704803	Medline_10202994,Pmcoa_4917400
MAPRACORAT	IL13	AUTISM	Medline_22070180,Medline_20833247,Pmcoa_3704803	Medline_23878502,Pmcoa_3716413
MILTEFOSINE	IL13	AUTISM	Medline_22070180,Medline_20833247,Pmcoa_3704803	Medline_26024228,Pmcoa_4449175
PROTOPORPHYRIN	IL13	AUTISM	Medline_22070180,Medline_20833247,Pmcoa_3704803	Medline_12919086,Medline_25715797
TRALOKINUMAB	IL13	AUTISM	Medline_22070180,Medline_20833247,Pmcoa_3704803	Medline_27956146,Pmcoa_5125042,Pmcoa_5695818,Pmcoa_5730503
NEOMYCIN	KCNJ2	AUTISM	Medline_29615871,Pmcoa_5869910	Pmcoa_2266608,Pmcoa_4232564
PIPERAZINE	KCNJ2	AUTISM	Medline_29615871,Pmcoa_5869910	Medline_15581370,Patent_US20040048369
XYLOPYRANOSIDE	LCT	AUTISM	Medline_21415091,Pmcoa_4540030	Pmcoa_4212306,Patent_US20120183982,Patent_WO2017109046A1
MIGLITOL	LCT	AUTISM	Medline_21415091,Pmcoa_4540030	Pmcoa_3047983,Medline_4039692
RUBOXISTAURIN	PRKCB	AUTISM	Patent_US20080193464,Patent_WO2012149472A2,Medline_18317465,Patent_EP1761650B1,Patent_US20100240539,Medline_17167344,Patent_EP1761650A2,Patent_WO2006003523A2	Medline_17084284,Medline_25808972,Patent_US20050182072,Medline_19825373,Patent_EP2609218B1,Patent_US7582631,Medline_18989348,Medline_19211711,Patent_US20130085128,Patent_US8846712,Patent_US9133181,Medline_19155535,Medline_19808328,Patent_EP2847191A1,Patent_WO2012025055A1,Pmcoa_3563945,Pmcoa_4198081,Medline_16505232,Medline_20044781,Medline_21575103,Patent_EP2609218A1,Patent_US8686150,Patent_EP256…
ENZASTAURIN	PRKCB	AUTISM	Patent_US20080193464,Patent_WO2012149472A2,Medline_18317465,Patent_EP1761650B1,Patent_US20100240539,Medline_17167344,Patent_EP1761650A2,Patent_WO2006003523A2	Medline_17284528,Medline_19955662,Medline_18006785,Medline_16740765,Medline_15322124,Medline_16891464,Medline_20218811,Pmcoa_5896091,Medline_12359773,Medline_17766700,Medline_19906497,Pmcoa_3546417,Medline_16143373,Medline_17915376,Pmcoa_3200356,Medline_17805485,Medline_22039528,Medline_18759374,Pmcoa_4626174,Pmcoa_5988320,Medline_14593497,Pmcoa_1805741,Medline_21239804,Medline_19043530
PERHEXILINE	TSC2	AUTISM	Pmcoa_4244134,Medline_27263037,Pmcoa_4119898,Pmcoa_4751644,Pmcoa_2788955,Pmcoa_3153303,Pmcoa_3338748,Pmcoa_3564100,Pmcoa_3742461	Medline_19771169,Pmcoa_2742736
TEMOCAPRIL	TXN	AUTISM	Medline_25433158,Pmcoa_3217885	Medline_12882710,Medline_12870672
PX 12	TXN	AUTISM	Medline_25433158,Pmcoa_3217885	Pmcoa_5663934,Patent_US20130116275,Patent_US9062072,Patent_WO2011133659A2,Pmcoa_5349956,Pmcoa_4932173,Medline_17209529,Medline_17404093,Medline_19941471,Medline_26550453,Medline_12435809,Medline_26662109,Medline_21908620,Medline_25197347,Patent_WO2009082686A1,Patent_WO2013158892A1,Medline_29649063,Medline_12376470,Medline_15701837,Medline_22447839,Patent_EP2721169A2,Medline_27250101,Medline_29261…
1-(BUTAN-2-YL)-2-{[1-(BUTAN-2-YL)-1H-IMIDAZOL-2-YL]DISULFANYL}-1H-IMIDAZOLE	TXN	AUTISM	Medline_25433158,Pmcoa_3217885	Medline_10945861,Medline_24060905
AZELAIC ACID	TXN	AUTISM	Medline_25433158,Pmcoa_3217885	Medline_28659796,Pmcoa_5466953
TRYPANOTHIONE	TXN	AUTISM	Medline_25433158,Pmcoa_3217885	Medline_17012768,Pmcoa_4756535,Pmcoa_2935891
REDUCED LIPOIC ACID	TXN	AUTISM	Medline_25433158,Pmcoa_3217885	Patent_US20050260140,Pmcoa_3426790
METRONIDAZOLE	CEACAM5	BIPOLAR AFFECTIVE PSYCHOSIS	Pmcoa_5400039,Medline_25697175	Medline_11525565,Pmcoa_4236498,Patent_EP1865065A1,Patent_US6969609,Patent_EP1137792B9,Patent_EP1137792A1,Patent_EP1137792B1,Patent_US7211432,Patent_US20070048860,Patent_US20040019195,Patent_US20090041804,Patent_US7771715,Medline_14633725,Medline_11389081,Patent_US20120107347,Patent_US20110319869,Patent_US9370559,Patent_US20130309260,Patent_EP1697399A2,Patent_US20080063653,Patent_US8957192,Patent_…
MEDI-565	CEACAM5	BIPOLAR AFFECTIVE PSYCHOSIS	Pmcoa_5400039,Medline_25697175	Pmcoa_4622052,Pmcoa_3344869,Patent_US20170015758,Patent_WO2015112534A2,Patent_US20140242081,Patent_WO2013012414A1,Medline_22574157,Pmcoa_5370509,Pmcoa_2813763,Medline_19953093
LABETUZUMAB	CEACAM5	BIPOLAR AFFECTIVE PSYCHOSIS	Pmcoa_5400039,Medline_25697175	Patent_EP3313443A1,Patent_US20170281791,Patent_US9492566,Patent_US9770517,Patent_WO2016210108A1,Patent_EP3049443A1,Patent_US9707302,Patent_US20140377287,Patent_US20150366988,Patent_US20170014527,Patent_US20160296633,Patent_US20170274093,Patent_WO2015047510A1,Patent_US8481041,Patent_US7858070,Patent_US8211440,Patent_US20090252731,Patent_US20110143417,Patent_US20070140966,Patent_US7527787,Patent_WO…
GLUCARPIDASE	CEACAM5	BIPOLAR AFFECTIVE PSYCHOSIS	Pmcoa_5400039,Medline_25697175	Pmcoa_2409521,Patent_EP2470216A1,Patent_US8846861,Patent_US20130053543,Patent_US6218519
N-[(2S,3R,4R,5R,6R)-2,4,5-TRIHYDROXY-6-(HYDROXYMETHYL)OXAN-3-YL]ETHANIMIDIC ACID	CEACAM5	BIPOLAR AFFECTIVE PSYCHOSIS	Pmcoa_5400039,Medline_25697175	Medline_29507546,Pmcoa_5834848
CARBOXYL ESTERASE	CEACAM5	BIPOLAR AFFECTIVE PSYCHOSIS	Pmcoa_5400039,Medline_25697175	Medline_1233085,Pmcoa_2024743
ARCITUMOMAB	CEACAM5	BIPOLAR AFFECTIVE PSYCHOSIS	Pmcoa_5400039,Medline_25697175	Medline_8120546,Pmcoa_3094893
FIDARESTAT	AKR1B1	DEMENTIA	Medline_27798708,Pmcoa_5087856	Pmcoa_3403369,Pmcoa_4106080,Medline_23738033,Medline_10509874,Medline_27960106,Patent_US20110092566,Pmcoa_3655656,Pmcoa_5403964,Pmcoa_4046142,Medline_17523730,Medline_26163626,Patent_EP1755579A2,Patent_US20060100189,Patent_US20060281748,Patent_WO2007067567A2,Medline_26014964,Patent_US20140364406,Patent_US9737511,Patent_US8829051,Patent_WO2005115379A2,Patent_EP1968599A2,Pmcoa_3257265,Patent_WO2017…
ZOPOLRESTAT	AKR1B1	DEMENTIA	Medline_27798708,Pmcoa_5087856	Medline_1899452,Medline_23458193,Patent_EP1391460A1,Medline_9681469,Medline_22386909,Patent_EP0792643B1,Patent_US6821977,Patent_US6828343,Patent_US20030216294,Patent_EP0880964B1,Patent_EP1340500A1,Patent_EP1088824A2,Patent_EP1145717B1,Patent_US20020183369,Medline_9088040,Patent_EP0624369A1,Patent_EP1032424B1,Patent_EP1088819A2,Medline_8003482,Patent_EP0792643A1,Patent_EP1088819B1,Patent_EP1032424…
SORBINIL	AKR1B1	DEMENTIA	Medline_27798708,Pmcoa_5087856	Medline_12169650,Medline_12540628,Medline_3091036,Medline_12604244,Medline_2105080,Medline_17584970,Medline_1903366,Medline_1906023,Medline_2515341,Medline_8788435,Medline_1465475,Medline_18091567,Medline_19821053,Medline_15465833,Medline_18223294,Medline_12351453,Medline_8992493,Medline_19729598,Medline_3096334,Medline_10194473,Medline_9533847,Medline_15284221,Medline_15938830,Medline_2119169,Me…
TOLRESTAT	AKR1B1	DEMENTIA	Medline_27798708,Pmcoa_5087856	Patent_US5047427,Medline_12169650,Medline_11583712,Medline_15504972,Medline_11025551,Medline_2970984,Medline_10433497,Medline_11835121,Medline_16567509,Patent_EP0322319B1,Patent_EP1515705B1,Patent_EP0430539B1,Medline_8639971,Patent_EP0322319A2,Patent_EP1641435A2,Patent_US6916824,Patent_WO2004000288A1,Patent_US20060057216,Patent_US20060204548,Patent_US20060210651,Patent_US20040043067,Patent_EP2364…
GLUCOGALLIN	AKR1B1	DEMENTIA	Medline_27798708,Pmcoa_5087856	Pmcoa_3317655,Medline_23247009,Medline_25451566
AS-3201	AKR1B1	DEMENTIA	Medline_27798708,Pmcoa_5087856	Medline_17722083,Medline_16324683,Medline_18522392,Medline_11444967,Medline_15013842,Medline_15451902
POLOXAMER 407	AKR1B1	DEMENTIA	Medline_27798708,Pmcoa_5087856	Medline_22359450,Pmcoa_3284221
RANIRESTAT	AKR1B1	DEMENTIA	Medline_27798708,Pmcoa_5087856	Patent_US20110112133,Patent_WO2011055810A1,Pmcoa_4418001,Pmcoa_4158328,Pmcoa_3647549,Medline_18612195,Medline_18635918,Medline_19212096,Medline_16373898,Medline_17593238,Medline_20148531,Medline_23671855,Medline_19894195,Medline_25215304,Medline_27189166,Pmcoa_4691483,Pmcoa_3708415,Pmcoa_2871179,Pmcoa_3647578,Pmcoa_4648042,Pmcoa_3655656,Medline_27190083
BETAXOLOL	AKR1B1	DEMENTIA	Medline_27798708,Pmcoa_5087856	Medline_21527343,Patent_EP3122350A2,Patent_US9849134,Patent_WO2015126915A2,Patent_US20130096126,Patent_WO2011133226A2,Patent_US9072746,Patent_US20160184315,Pmcoa_4036739
THYMOL	AKR1B1	DEMENTIA	Medline_27798708,Pmcoa_5087856	Medline_28216950,Pmcoa_5314825
MINALRESTAT	AKR1B1	DEMENTIA	Medline_27798708,Pmcoa_5087856	Medline_12604701,Medline_12789656,Medline_9258227,Medline_9628266,Medline_9727416
ALRESTATIN	AKR1B1	DEMENTIA	Medline_27798708,Pmcoa_5087856	Medline_1901912,Medline_6402510,Medline_2492526,Medline_2496229,Patent_US6031006,Pmcoa_3360414,Pmcoa_4116956,Medline_17626897,Medline_6785131,Patent_EP0266102A2,Medline_122298,Medline_11461193,Medline_4270794,Medline_6787107,Medline_11744809,Medline_16225842,Medline_8003482,Medline_121768,Patent_US4151282,Patent_EP0266102B1,Medline_98419,Patent_US4940708,Patent_US4136177,Patent_US4136178,Medline_…
GALACTITOL	AKR1B1	DEMENTIA	Medline_27798708,Pmcoa_5087856	Pmcoa_2993975,Pmcoa_1950230,Medline_3189800
MITOXANTRONE	AKR1B1	DEMENTIA	Medline_27798708,Pmcoa_5087856	Medline_3987836,Medline_3654148,Medline_3561929,Medline_7864623
DEXRAZOXANE	AKR1B1	DEMENTIA	Medline_27798708,Pmcoa_5087856	Medline_10643663,Medline_15764716,Pmcoa_2736842,Pmcoa_4242484,Pmcoa_3792022
LIDORESTAT	AKR1B1	DEMENTIA	Medline_27798708,Pmcoa_5087856	Medline_15857120,Medline_15298349,Medline_18974362,Patent_US20020012630
IDD594	AKR1B1	DEMENTIA	Medline_27798708,Pmcoa_5087856	Pmcoa_4768247,Medline_15095001
FUROSEMIDE	AKR1B1	DEMENTIA	Medline_27798708,Pmcoa_5087856	Medline_16926446,Patent_EP0801569A1,Patent_US6034109,Patent_US5834466,Patent_WO1996019225A1
PROTOCATECHUIC ACID	AKR1B1	DEMENTIA	Medline_27798708,Pmcoa_5087856	Pmcoa_5420572,Medline_21456600
IMMUNE GLOBULIN INTRAVENOUS (HUMAN)	AKR1B1	DEMENTIA	Medline_27798708,Pmcoa_5087856	Medline_27719744,Pmcoa_5095453
RETEPLASE	AKR1B1	DEMENTIA	Medline_27798708,Pmcoa_5087856	Medline_26645027,Pmcoa_4645133
UNII-U63F8E95J1	AKR1B1	DEMENTIA	Medline_27798708,Pmcoa_5087856	Pmcoa_5398738,Pmcoa_2233770
RANPIRNASE	AKR1B1	DEMENTIA	Medline_27798708,Pmcoa_5087856	Pmcoa_3025972,Pmcoa_5355296
POLYARGININE	FURIN	DEMENTIA	Medline_11193182,Medline_10526337,Medline_12883829	Patent_US20030087827,Medline_15371436,Patent_US20080226548,Patent_US7569547,Patent_WO2006048555A1,Patent_EP1868639B1,Pmcoa_1513218,Pmcoa_5331424,Patent_US20160250285,Medline_15197180,Pmcoa_5050486
AJMALINE	FURIN	DEMENTIA	Medline_11193182,Medline_10526337,Medline_12883829	Patent_WO2016090362A1,Pmcoa_5025164,Patent_US20170364630
CARBENOXOLONE	HSD11B1	DEMENTIA	Pmcoa_4318893,Patent_US20070179186,Patent_US7528282	Medline_25100752,Pmcoa_4791775,Medline_21304964,Patent_EP1782859A2,Patent_EP1846363B1,Patent_EP1894919A1,Patent_EP2007719B1,Patent_EP2044004B1,Patent_EP2173750B1,Patent_EP2240448A1,Patent_EP2300461A1,Patent_US20070027118,Patent_US20070293529,Patent_US20090170832,Patent_US20090176768,Patent_US20100076041,Patent_US20120010256,Patent_US20130345432,Patent_US20170334847,Patent_US7253196,Patent_US73582…
ANDROSTANEDIOL	HSD11B1	DEMENTIA	Pmcoa_4318893,Patent_US20070179186,Patent_US7528282	Patent_US20070093460,Medline_16188377
PHENYLACETALDEHYDE	HSD11B1	DEMENTIA	Pmcoa_4318893,Patent_US20070179186,Patent_US7528282	Medline_27523796,Medline_21315688
LEVOSALBUTAMOL	HSD11B1	DEMENTIA	Pmcoa_4318893,Patent_US20070179186,Patent_US7528282	Pmcoa_4290686,Medline_25628603
TAREXTUMAB	NOTCH3	DEMENTIA	Patent_US20030166894,Patent_US20030180784,Patent_US6962811,Medline_25846406,Pmcoa_4549049	Patent_EP2780354A1,Patent_US20150316552,Patent_WO2013074596A1,Medline_25934888,Pmcoa_5776014,Pmcoa_5341174,Pmcoa_5793409
PYRROLIZIDINE ALKALOID	NOTCH3	DEMENTIA	Patent_US20030166894,Patent_US20030180784,Patent_US6962811,Medline_25846406,Pmcoa_4549049	Pmcoa_4239012,Medline_26317171,Pmcoa_4569419
ESTRADIOL BENZOATE	RETN	DEMENTIA	Pmcoa_5514216,Pmcoa_5464526	Pmcoa_3964739,Medline_15642357
(1R,3R,8S,10R,13S,16S,17R)-8-TERT-BUTYL-6,17-DIHYDROXY-16-METHYL-2,4,14,19-TETRAOXAHEXACYCLO[8.7.2.0¹,¹¹.0³,⁷.0⁷,¹¹.0¹³,¹⁷]NONADECANE-5,15,18-TRIONE	RETN	DEMENTIA	Pmcoa_5514216,Pmcoa_5464526	Pmcoa_3874001,Medline_24386395
LEVAMISOLE HYDROCHLORIDE	RPE	DEMENTIA	Pmcoa_4532702,Pmcoa_5005681	Pmcoa_3242774,Pmcoa_3669536
VITAMIN A	RPE	DEMENTIA	Pmcoa_4532702,Pmcoa_5005681	Pmcoa_2877969,Patent_WO2004082622A2,Patent_US20060281821,Patent_EP1610772A2,Patent_WO2009029762A2
OCRIPLASMIN	RPE	DEMENTIA	Pmcoa_4532702,Pmcoa_5005681	Pmcoa_5682056,Medline_25403647
SODIUM STIBOGLUCONATE	ACP1	DEPRESSION	Medline_24012839,Medline_18356198	Medline_21326629,Pmcoa_3039225
ORM-12741	ADRA2C	DEPRESSION	Medline_10523817,Medline_27749317	Pmcoa_5110514,Pmcoa_5558054,Medline_24489014
LISINOPRIL	AGT	DEPRESSION	Medline_18628677,Medline_19796676	Medline_7613528,Medline_8915971,Medline_26391272,Patent_US20030113330
CILAZAPRIL	AGT	DEPRESSION	Medline_18628677,Medline_19796676	Medline_7613528,Medline_10446934
MESTRANOL	AGT	DEPRESSION	Medline_18628677,Medline_19796676	Medline_2989336,Medline_3023023
N 750	CALCA	DEPRESSION	Medline_23044705,Pmcoa_3543477	Medline_9284749,Patent_US7879991,Patent_US20060183700,Patent_US5234906,Patent_US6048514,Patent_EP0525149B1,Medline_14749035,Patent_EP0525158A1,Patent_WO1994018571A1,Patent_WO1994021665A1,Medline_12490608,Medline_8516954,Patent_WO1993014408A1
AMINOPHENAZONE	CYP2C19	DEPRESSION	Medline_16812949,Pmcoa_5820598	Medline_11853173,Medline_10199594,Medline_10784435,Pmcoa_4010532
FLUCONAZOLE	CYP2C19	DEPRESSION	Medline_16812949,Pmcoa_5820598	Patent_EP1713477B1,Medline_23852652,Pmcoa_3742231,Pmcoa_5226997,Pmcoa_4471853
MEPHENYTOIN	CYP2C19	DEPRESSION	Medline_16812949,Pmcoa_5820598	Pmcoa_3483018,Medline_12900870,Pmcoa_5085745,Medline_9797796,Medline_15648259,Patent_EP2578697A1,Medline_17418993,Medline_18584988,Patent_WO2011005929A1,Medline_9695714,Pmcoa_3513969,Pmcoa_5045550,Patent_WO2013050943A1,Patent_US20010036441,Patent_US20010036440
PANTOPRAZOLE	CYP2C19	DEPRESSION	Medline_16812949,Pmcoa_5820598	Medline_11240974,Medline_22611308,Pmcoa_4034010,Pmcoa_5369137,Medline_21795468,Medline_19459830,Pmcoa_4921016,Pmcoa_5427147,Pmcoa_5616807,Pmcoa_3391936
RABEPRAZOLE	CYP2C19	DEPRESSION	Medline_16812949,Pmcoa_5820598	Medline_11380317,Pmcoa_4669991,Medline_16783561,Medline_17934830,Medline_16755125,Medline_15715938,Pmcoa_5018575,Pmcoa_4258614,Pmcoa_3975086,Pmcoa_3081459,Medline_18488081,Pmcoa_3171195,Pmcoa_2386363,Pmcoa_4086822,Pmcoa_4454079
SULFAPHENAZOLE	CYP2C19	DEPRESSION	Medline_16812949,Pmcoa_5820598	Medline_9549641,Medline_17974492,Medline_19293388
VONOPRAZAN	CYP2C19	DEPRESSION	Medline_16812949,Pmcoa_5820598	Pmcoa_5778807,Pmcoa_5095574,Pmcoa_5835268,Medline_27414183
FELBAMATE	CYP2C19	DEPRESSION	Medline_16812949,Pmcoa_5820598	Medline_26224203,Medline_7554701,Medline_9606477,Medline_9314612
ETRAVIRINE	CYP2C19	DEPRESSION	Medline_16812949,Pmcoa_5820598	Pmcoa_2817788,Medline_20169036,Pmcoa_3857057,Pmcoa_2892618,Pmcoa_4811911
NICARDIPINE	CYP2C19	DEPRESSION	Medline_16812949,Pmcoa_5820598	Medline_10805063,Medline_15863898
ESOMEPRAZOLE	CYP2C19	DEPRESSION	Medline_16812949,Pmcoa_5820598	Medline_11430508,Medline_12495367,Pmcoa_5519461,Pmcoa_5369137,Medline_25120580,Pmcoa_4130425,Medline_21795468,Pmcoa_4921016,Medline_23646118,Medline_24590877,Pmcoa_2386363
CARISOPRODOL	CYP2C19	DEPRESSION	Medline_16812949,Pmcoa_5820598	Medline_16021435,Medline_8946470,Patent_US20090221700,Patent_US20070238779,Patent_US7550509,Patent_WO2007117684A2
R-(+)-LANSOPRAZOLE	CYP2C19	DEPRESSION	Medline_16812949,Pmcoa_5820598	Pmcoa_4948703,Patent_US20120245203,Patent_US9233103,Patent_US20160128995
PROGUANIL	CYP2C19	DEPRESSION	Medline_16812949,Pmcoa_5820598	Medline_20162308,Pmcoa_5527439
TIENILIC ACID	CYP2C19	DEPRESSION	Medline_16812949,Pmcoa_5820598	Medline_8944768,Medline_11580286
LOPINAVIR & RITONAVIR	CYP2C19	DEPRESSION	Medline_16812949,Pmcoa_5820598	Medline_27665573,Pmcoa_4386948
TIVANTINIB	CYP2C19	DEPRESSION	Medline_16812949,Pmcoa_5820598	Pmcoa_5762579,Pmcoa_5118026
STIRIPENTOL	CYP2C19	DEPRESSION	Medline_16812949,Pmcoa_5820598	Pmcoa_5890607,Pmcoa_5420810
NANDROLONE PHENPROPIONATE	FST	DEPRESSION	Pmcoa_5503268,Pmcoa_4331994,Pmcoa_5146201,Pmcoa_4688360,Pmcoa_4894403,Pmcoa_5755956,Pmcoa_5686089,Patent_EP1727554A2,Patent_US20050129710,Patent_US20100197628,Pmcoa_3834495	Patent_EP1503779A2,Patent_WO2003053219A2,Pmcoa_3298504,Patent_US20040110287
RAMIPRIL	FST	DEPRESSION	Pmcoa_5503268,Pmcoa_4331994,Pmcoa_5146201,Pmcoa_4688360,Pmcoa_4894403,Pmcoa_5755956,Pmcoa_5686089,Patent_EP1727554A2,Patent_US20050129710,Patent_US20100197628,Pmcoa_3834495	Medline_27642098,Pmcoa_5027547
EPACADOSTAT	IDO1	DEPRESSION	Pmcoa_3733827,Medline_27436416,Pmcoa_4951771,Pmcoa_4355564,Pmcoa_5117770	Pmcoa_5564531,Medline_28412361,Medline_29275469,Medline_28053021,Medline_26990117,Medline_20197554,Pmcoa_4539882,Pmcoa_5161421,Medline_28698009,Medline_28982752,Medline_28405495,Patent_US20160333009,Pmcoa_5088186,Patent_WO2016186967A1,Pmcoa_4744430,Medline_20124451,Pmcoa_4646049,Pmcoa_5549368,Medline_28760910,Pmcoa_4887573,Medline_27451018,Pmcoa_4886356,Pmcoa_4926477,Pmcoa_5723122,Pmcoa_5122347,P…
TETANUS TOXOID	IRF6	DEPRESSION	Pmcoa_3184053,Pmcoa_3693583,Pmcoa_3884746,Medline_21329990	Pmcoa_3771989,Patent_US20040198960
TRIMEBUTINE	L1CAM	DEPRESSION	Pmcoa_5365320,Patent_US20090233942	Pmcoa_5611966,Medline_28714852
IROFULVEN	NBN	DEPRESSION	Pmcoa_5681844,Pmcoa_5434856	Medline_17172419,Medline_17229870
ETHYLMALEIMIDE	NSF	DEPRESSION	Pmcoa_4458264,Pmcoa_5601071	Pmcoa_2133007,Pmcoa_2139964,Pmcoa_2169378,Pmcoa_5986851,Pmcoa_4994430,Medline_11680900
PHOSPHOADENOSINE PHOSPHATE	P2RY1	DEPRESSION	Pmcoa_4015603,Medline_20570683	Patent_WO2006078621A2,Patent_EP1954696A2,Patent_EP1706398A1,Medline_16228296,Pmcoa_2096565,Patent_US20030170777,Pmcoa_3699657,Medline_12871420
CHEMBL3188386	PORCN	DEPRESSION	Pmcoa_5091854,Pmcoa_5886546	Pmcoa_5667961,Pmcoa_5420131
INFLUENZA VIRUS VACCINE	PSMB8	DEPRESSION	Pmcoa_3313229,Medline_19121371,Pmcoa_3313205,Pmcoa_3516703	Pmcoa_4826458,Medline_26908801
HALOTHANE	RYR1	DEPRESSION	Pmcoa_5082879,Pmcoa_4063224,Pmcoa_4307909	Medline_18505726,Medline_15946384,Medline_2619030,Patent_WO2002022122A1,Medline_20023768,Medline_9743407,Pmcoa_4482644,Medline_10643591,Pmcoa_5749113
TETRACAINE	RYR1	DEPRESSION	Pmcoa_5082879,Pmcoa_4063224,Pmcoa_4307909	Pmcoa_2712967,Medline_19398777,Pmcoa_4141859
TIROFIBAN	SELP	DEPRESSION	Medline_23583028,Medline_11165307	Medline_11323025,Medline_12913399,Medline_15370100,Medline_16113794
ABCIXIMAB	SELP	DEPRESSION	Medline_23583028,Medline_11165307	Medline_11352081,Medline_10728364,Medline_12913399,Medline_12693968,Medline_12941046,Medline_9526947,Medline_10715258
SULPROSTONE	SELP	DEPRESSION	Medline_23583028,Medline_11165307	Pmcoa_3411562,Medline_19012178
ILOPROST	SELP	DEPRESSION	Medline_23583028,Medline_11165307	Patent_EP2809289A1,Patent_US20130209985,Patent_WO2013116702A1,Medline_15821644,Medline_7536385,Medline_9264479,Medline_21043743
DESMOPRESSIN	SELP	DEPRESSION	Medline_23583028,Medline_11165307	Patent_US6693082,Patent_US20020013262,Medline_9423814,Medline_7545469,Medline_10063996,Medline_7561450
DESMOPRESSIN ACETATE	SELP	DEPRESSION	Medline_23583028,Medline_11165307	Medline_7545469,Medline_10063996,Medline_7561450
EPTIFIBATIDE	SELP	DEPRESSION	Medline_23583028,Medline_11165307	Medline_16113794,Pmcoa_4795798,Pmcoa_5505004,Pmcoa_5103290
LH1XC916ME	SELP	DEPRESSION	Medline_23583028,Medline_11165307	Medline_18024786,Medline_23525448,Patent_US20080125454,Medline_19691482,Pmcoa_4673595
DESMOPRESSIN SPRAY	SELP	DEPRESSION	Medline_23583028,Medline_11165307	Medline_10063996,Medline_7561450
BROMELAIN	SELP	DEPRESSION	Medline_23583028,Medline_11165307	Pmcoa_3823987,Medline_24244398
INCLACUMAB	SELP	DEPRESSION	Medline_23583028,Medline_11165307	Medline_27852589,Medline_26796402,Pmcoa_5210344,Medline_23500230,Pmcoa_4320305
DDAVP NASAL SPRAY	SELP	DEPRESSION	Medline_23583028,Medline_11165307	Medline_10063996,Medline_7561450
CANGRELOR	SELP	DEPRESSION	Medline_23583028,Medline_11165307	Medline_19440925,Pmcoa_5787215
CHEMBL3526802	SERPINB3	DEPRESSION	Pmcoa_4621402,Pmcoa_3869800,Pmcoa_4466607	Medline_26657731,Pmcoa_4791224,Pmcoa_5270305
CHEMBL3544966	SERPINB3	DEPRESSION	Pmcoa_4621402,Pmcoa_3869800,Pmcoa_4466607	Pmcoa_5584207,Medline_28881606
GEMFIBROZIL	TBX21	DEPRESSION	Medline_22018704,Pmcoa_3562851	Medline_17625103,Pmcoa_3135066
SAQUINAVIR	TERT	DEPRESSION	Pmcoa_5209560,Pmcoa_5701987,Medline_26406970,Pmcoa_4931604	Pmcoa_3682913,Medline_23759068
ZINC SULFATE	TERT	DEPRESSION	Pmcoa_5209560,Pmcoa_5701987,Medline_26406970,Pmcoa_4931604	Medline_28785382,Pmcoa_5524544
NOVOBIOCIN	TERT	DEPRESSION	Pmcoa_5209560,Pmcoa_5701987,Medline_26406970,Pmcoa_4931604	Medline_16508638,Pmcoa_2361368
PKC412	TERT	DEPRESSION	Pmcoa_5209560,Pmcoa_5701987,Medline_26406970,Pmcoa_4931604	Pmcoa_5748426,Medline_29080039
MANNAN	TERT	DEPRESSION	Pmcoa_5209560,Pmcoa_5701987,Medline_26406970,Pmcoa_4931604	Medline_26085010,Pmcoa_4471666
AZATHIOPRINE	TERT	DEPRESSION	Pmcoa_5209560,Pmcoa_5701987,Medline_26406970,Pmcoa_4931604	Patent_WO2009114826A2,Pmcoa_4637208
CORTIVAZOL	TST	DEPRESSION	Pmcoa_3012073,Pmcoa_3469546	Medline_11394234,Medline_1128957
BCG VACCINE	TST	DEPRESSION	Pmcoa_3012073,Pmcoa_3469546	Pmcoa_5082652,Pmcoa_4966222,Pmcoa_2588495,Pmcoa_5614535
SODIUM THIOSULFATE	TST	DEPRESSION	Pmcoa_3012073,Pmcoa_3469546	Pmcoa_5646106,Patent_US20150290323,Patent_WO2015157752A1,Patent_US8431561,Patent_US20140120159,Patent_WO2006009874A2,Patent_US9456996,Patent_US20080227746,Patent_US20150290143,Patent_US20170071876,Patent_WO2015157749A2
NITROFURANTOIN	AMBP	DISORDER, SCHIZOPHRENIC	Pmcoa_4302236,Pmcoa_4980415	Pmcoa_3224767,Pmcoa_4366557,Medline_21907008,Pmcoa_3191331
CO-TRIMOXAZOLE	AMBP	DISORDER, SCHIZOPHRENIC	Pmcoa_4302236,Pmcoa_4980415	Medline_19030734,Pmcoa_3207126,Medline_22967697,Pmcoa_4766656,Medline_18408238
TRIMETHOPRIM	AMBP	DISORDER, SCHIZOPHRENIC	Pmcoa_4302236,Pmcoa_4980415	Pmcoa_4800102,Pmcoa_4366557,Pmcoa_3191331,Medline_21883861,Pmcoa_2978427
RUTOSIDE	CBR1	DISORDER, SCHIZOPHRENIC	Pmcoa_4664267,Pmcoa_4919867	Medline_18449627,Pmcoa_5398089
SR 27897	CCKAR	DISORDER, SCHIZOPHRENIC	Medline_17349866,Medline_15109465,Medline_15363473,Pmcoa_4623645	Medline_11077982,Medline_29433086,Medline_8584977,Medline_9712175,Medline_15256285,Medline_7957924,Medline_11015288,Medline_10696079
NSC 401575	CDK9	DISORDER, SCHIZOPHRENIC	Medline_26675680,Medline_29318783,Pmcoa_5694427	Pmcoa_5602406,Pmcoa_3985961,Patent_US7018836,Patent_US20040082613,Patent_US20040106647,Pmcoa_4929003,Pmcoa_3203192,Medline_20980437,Pmcoa_4706356,Medline_16314842,Medline_18089732,Patent_US6660750,Pmcoa_4787822,Pmcoa_3495951,Pmcoa_3731334,Patent_US20010051635,Pmcoa_1807974,Pmcoa_2824761,Pmcoa_5845016,Pmcoa_5033454,Pmcoa_3561981,Pmcoa_4007455,Pmcoa_5999396,Pmcoa_3089448,Pmcoa_3718797,Pmcoa_4941050…
CDK9 INHIBITOR II	CDK9	DISORDER, SCHIZOPHRENIC	Medline_26675680,Medline_29318783,Pmcoa_5694427	Pmcoa_5386453,Pmcoa_5438684,Medline_29550093,Medline_21777997,Pmcoa_5397168,Pmcoa_3355656
I-BET151	CDK9	DISORDER, SCHIZOPHRENIC	Medline_26675680,Medline_29318783,Pmcoa_5694427	Pmcoa_5369046,Pmcoa_4969056,Pmcoa_4490784
5,6-DICHLORO-RIBOFURANOSYLBENZIMIDAZOLE	CDK9	DISORDER, SCHIZOPHRENIC	Medline_26675680,Medline_29318783,Pmcoa_5694427	Patent_EP1709206B1,Patent_WO2005062952A2,Patent_EP1709206A2,Medline_17855633,Pmcoa_546329,Patent_US20100160262,Patent_US7485416
OTX-015	CDK9	DISORDER, SCHIZOPHRENIC	Medline_26675680,Medline_29318783,Pmcoa_5694427	Pmcoa_4828723,Medline_27067814
INGENOL MEBUTATE	CDK9	DISORDER, SCHIZOPHRENIC	Medline_26675680,Medline_29318783,Pmcoa_5694427	Pmcoa_4520526,Patent_WO2016022358A1,Patent_US20170258750
RVX-208	CDK9	DISORDER, SCHIZOPHRENIC	Medline_26675680,Medline_29318783,Pmcoa_5694427	Pmcoa_5072739,Pmcoa_5709369
1,25-DIHYDROXYCHOLECALCIFEROL	CETN1	DISORDER, SCHIZOPHRENIC	Medline_27279465,Pmcoa_4899785,Patent_WO2017103604A1,Patent_WO2017098254A1	Medline_1009960,Medline_217350,Medline_6780152
COLECALCIFEROL	CETN1	DISORDER, SCHIZOPHRENIC	Medline_27279465,Pmcoa_4899785,Patent_WO2017103604A1,Patent_WO2017098254A1	Medline_2862038,Patent_EP0129003A2,Patent_EP0129003B2
STANOZOLOL	COL2A1	DISORDER, SCHIZOPHRENIC	Pmcoa_4562720,Pmcoa_5378005,Medline_26864352,Pmcoa_5427126	Pmcoa_5859414,Medline_29554899
TICILIMUMAB	CTLA4	DISORDER, SCHIZOPHRENIC	Medline_21040781,Pmcoa_3980348	Patent_EP2605765A2,Patent_US8822159,Patent_US20120045435,Patent_US20170128493,Pmcoa_5540723,Patent_WO2012024519A2,Pmcoa_5606970,Pmcoa_5095608,Patent_US20170020931,Patent_WO2015153639A1,Patent_EP2734232A1,Patent_EP2734232B1,Patent_WO2013010749A1,Pmcoa_5798534,Patent_WO2016004383A1,Medline_20616954,Pmcoa_2895779,Pmcoa_5402056,Patent_US20150283233,Patent_WO2013188873A1,Pmcoa_5746608,Medline_17673618…
NIVOLUMAB	CTLA4	DISORDER, SCHIZOPHRENIC	Medline_21040781,Pmcoa_3980348	Pmcoa_5422557,Pmcoa_5153403,Patent_US9765147,Pmcoa_4772616,Pmcoa_5123387
BELATACEPT	CTLA4	DISORDER, SCHIZOPHRENIC	Medline_21040781,Pmcoa_3980348	Medline_22507909,Medline_28401625,Pmcoa_5696233,Pmcoa_4149737
PEMBROLIZUMAB	CTLA4	DISORDER, SCHIZOPHRENIC	Medline_21040781,Pmcoa_3980348	Pmcoa_4581502,Pmcoa_5342609,Medline_27951441,Patent_WO2017201325A1,Patent_WO2017201350A1,Patent_WO2017201352A1
LTX-315	CTLA4	DISORDER, SCHIZOPHRENIC	Medline_21040781,Pmcoa_3980348	Patent_EP3230318A1,Patent_WO2016091487A1,Pmcoa_4649481
ALEFACEPT	CTLA4	DISORDER, SCHIZOPHRENIC	Medline_21040781,Pmcoa_3980348	Pmcoa_5743750,Pmcoa_5328996
METHOXSALEN	CYP1A2	DISORDER, SCHIZOPHRENIC	Medline_11496364,Medline_11476124	Medline_21915887,Medline_11353760,Medline_8819299
TIZANIDINE	CYP1A2	DISORDER, SCHIZOPHRENIC	Medline_11496364,Medline_11476124	Medline_26228837,Medline_23370523
PIPERONYL BUTOXIDE	CYP1A2	DISORDER, SCHIZOPHRENIC	Medline_11496364,Medline_11476124	Medline_9233375,Medline_8794879
ROTUNDINE	CYP1A2	DISORDER, SCHIZOPHRENIC	Medline_11496364,Medline_11476124	Medline_21319371,Medline_28257954
1,7-DIMETHYLXANTHINE	CYP1A2	DISORDER, SCHIZOPHRENIC	Medline_11496364,Medline_11476124	Pmcoa_5052791,Pmcoa_2842270,Medline_1302044,Patent_EP1373551A2,Patent_US20030138377,Patent_US20030091975,Patent_US20030190671,Patent_WO2002064816A2,Patent_WO2002071060A2
1-METHYL-6-PHENYL-1H,2H,3H-IMIDAZO[4,5-B]PYRIDIN-2-IMINE	CYP1A2	DISORDER, SCHIZOPHRENIC	Medline_11496364,Medline_11476124	Medline_1943715,Pmcoa_5882637,Pmcoa_3484149,Pmcoa_4992261
CHLORZOXAZONE	CYP1A2	DISORDER, SCHIZOPHRENIC	Medline_11496364,Medline_11476124	Pmcoa_3762289,Medline_7663531
PEFLOXACIN	CYP1A2	DISORDER, SCHIZOPHRENIC	Medline_11496364,Medline_11476124	Medline_12110375,Medline_10096258
BERGAPTENE	CYP1A2	DISORDER, SCHIZOPHRENIC	Medline_11496364,Medline_11476124	Medline_24732412,Pmcoa_4821844
MEXILETINE	CYP1A2	DISORDER, SCHIZOPHRENIC	Medline_11496364,Medline_11476124	Medline_9806111,Medline_19789372
ALBENDAZOLE	CYP1A2	DISORDER, SCHIZOPHRENIC	Medline_11496364,Medline_11476124	Medline_18502397,Pmcoa_3521711
THEOBROMINE	CYP1A2	DISORDER, SCHIZOPHRENIC	Medline_11496364,Medline_11476124	Medline_1302044,Medline_26218892
MOSAPRIDE	CYP1A2	DISORDER, SCHIZOPHRENIC	Medline_11496364,Medline_11476124	Pmcoa_4556210,Medline_26336590
4-CARVOMENTHENOL	DCLK1	DISORDER, SCHIZOPHRENIC	Medline_22539971,Pmcoa_3335166,Pmcoa_3338678,Patent_EP2243842A1	Pmcoa_3133878,Medline_21760828
GANCICLOVIR	DCX	DISORDER, SCHIZOPHRENIC	Pmcoa_3180379,Pmcoa_4132720	Pmcoa_3378583,Medline_20385829,Pmcoa_3482223
VINORELBINE	ERBB2	DISORDER, SCHIZOPHRENIC	Pmcoa_5099462,Patent_US20100305103,Patent_US20080075789	Medline_18650157,Medline_26887956,Pmcoa_4758093,Patent_US20030219434,Patent_US20080166698,Patent_US7288249,Patent_WO2000052054A2,Medline_24352574,Medline_24740972,Medline_26642810,Pmcoa_3889983,Patent_US20130122081,Patent_US20160106672,Patent_US20160030342,Patent_US20170079913,Patent_US8703181,Patent_WO2007074347A1
DACOMITINIB	ERBB2	DISORDER, SCHIZOPHRENIC	Pmcoa_5099462,Patent_US20100305103,Patent_US20080075789	Medline_22761403,Pmcoa_3394867,Pmcoa_5678465,Pmcoa_3566064,Pmcoa_4488453,Pmcoa_5295408,Pmcoa_5137911,Patent_EP2558114A2,Patent_US20130171133,Patent_WO2011128701A2,Patent_US9649378,Pmcoa_5689564,Medline_29620166,Pmcoa_4586797,Patent_EP2968336A2,Patent_WO2014140989A2
AC 480	ERBB2	DISORDER, SCHIZOPHRENIC	Pmcoa_5099462,Patent_US20100305103,Patent_US20080075789	Medline_19458057,Medline_17062696,Patent_EP2408479A1,Patent_EP2492688A1,Patent_EP2227254A2,Patent_EP2173338A1,Patent_US20100240665,Patent_EP2178563A2,Patent_EP1996193A2,Patent_EP2510110A1,Patent_EP2400990A2,Patent_EP2468883A1,Patent_EP2655654A1,Patent_EP2400985A2,Patent_US20090092596,Patent_US20090286850,Patent_US20090093488,Patent_US20110236349,Patent_US20110275644,Patent_US20090274698,Patent_US…
COPANLISIB	ERBB2	DISORDER, SCHIZOPHRENIC	Pmcoa_5099462,Patent_US20100305103,Patent_US20080075789	Pmcoa_5237710,Pmcoa_5225172,Medline_24170767
ANSAMYCIN	ERBB2	DISORDER, SCHIZOPHRENIC	Pmcoa_5099462,Patent_US20100305103,Patent_US20080075789	Medline_12517775,Medline_11850835,Patent_US20130065932,Patent_US8637679,Patent_US20040053909,Patent_US6890917,Patent_WO2002079167A1
TAP 85	ERBB2	DISORDER, SCHIZOPHRENIC	Pmcoa_5099462,Patent_US20100305103,Patent_US20080075789	Pmcoa_2721847,Medline_12439862
LAPATINIB BASE	ERBB2	DISORDER, SCHIZOPHRENIC	Pmcoa_5099462,Patent_US20100305103,Patent_US20080075789	Medline_16397255,Patent_US20060204966,Patent_US20090192189,Patent_US20110020335,Patent_US20150190397,Patent_US7829297,Patent_EP1664716A2,Medline_14751502,Medline_15528979,Patent_EP1761281A1,Patent_EP2510110A1,Patent_EP2655654A1,Patent_EP2227254A2,Patent_EP1996193A2,Patent_EP2178563A2,Patent_EP2400985A2,Patent_EP2350317A2,Patent_EP2408479A1,Patent_EP2173338A1,Patent_EP2492688A1,Patent_EP2400990A2,…
ADO-TRASTUZUMAB EMTANSINE	ERBB2	DISORDER, SCHIZOPHRENIC	Pmcoa_5099462,Patent_US20100305103,Patent_US20080075789	Pmcoa_4679405,Medline_26606967,Patent_WO2017087280A1,Patent_US20100099109,Pmcoa_5704598,Patent_EP3237065A1,Medline_25873876,Pmcoa_4376930,Medline_25790739,Patent_EP2796424B1,Patent_EP2796424A1,Patent_US20150071913,Patent_US9713572,Pmcoa_4112050,Pmcoa_4229898,Pmcoa_3973200,Pmcoa_4876844,Medline_25976081,Patent_EP2640727B1,Patent_US20120121615,Patent_US20110165155,Patent_US20140044709,Patent_US2015…
CHEBI:9185	ERBB2	DISORDER, SCHIZOPHRENIC	Pmcoa_5099462,Patent_US20100305103,Patent_US20080075789	Medline_17639997,Medline_17885815,Medline_18078328
LINDANE	ERBB2	DISORDER, SCHIZOPHRENIC	Pmcoa_5099462,Patent_US20100305103,Patent_US20080075789	Pmcoa_2721847,Medline_12439862
MUBRITINIB	ERBB2	DISORDER, SCHIZOPHRENIC	Pmcoa_5099462,Patent_US20100305103,Patent_US20080075789	Pmcoa_1868927,Medline_15138566,Medline_25407459,Medline_26018524,Medline_29374185,Medline_27074819,Patent_EP2922566A2,Patent_EP2922872A1,Patent_US20140141000,Patent_US20170305997,Patent_US20140155326,Patent_US20140255408,Patent_US20140155325,Patent_US20170088624,Patent_US20170275367,Patent_US9593164,Patent_US20170101475,Patent_US9580508,Patent_US9725497,Patent_US9695242,Patent_US9695228,Patent_WO…
OSIMERTINIB	ERBB2	DISORDER, SCHIZOPHRENIC	Pmcoa_5099462,Patent_US20100305103,Patent_US20080075789	Pmcoa_5716361,Pmcoa_5310841,Medline_28572531,Pmcoa_5564797,Medline_29138581,Pmcoa_5680964,Pmcoa_5308688
BRENTUXIMAB VEDOTIN	ERBB2	DISORDER, SCHIZOPHRENIC	Pmcoa_5099462,Patent_US20100305103,Patent_US20080075789	Pmcoa_4488448,Medline_29116596,Pmcoa_4596896
ERTUMAXOMAB	ERBB2	DISORDER, SCHIZOPHRENIC	Pmcoa_5099462,Patent_US20100305103,Patent_US20080075789	Patent_EP2699260A1,Patent_US20140170148,Patent_US20170369590,Patent_WO2012143523A1,Patent_WO2014170063A1,Pmcoa_5704598,Patent_EP2335729B1,Medline_19435924,Medline_16707606,Pmcoa_2972555,Patent_WO2009106096A1,Patent_WO2009106321A1,Patent_US20100178298,Patent_US9017676,Patent_EP2335729A2,Patent_EP2196219A1,Patent_EP1820513A1,Patent_EP1986687A1,Patent_WO2007093630A1,Medline_22820509,Pmcoa_2644666,Pm…
CANERTINIB	ERBB2	DISORDER, SCHIZOPHRENIC	Pmcoa_5099462,Patent_US20100305103,Patent_US20080075789	Patent_US20090325877,Patent_WO2009151910A2,Pmcoa_4467140,Pmcoa_5686093,Patent_EP1824492B1,Medline_28261654,Patent_EP2178563A2,Patent_EP2373329A2,Patent_EP2408479A1,Patent_EP1718280A2,Patent_EP2173338A1,Patent_EP1996193A2,Patent_EP2227254A2,Patent_US20090274698,Patent_EP2400985A2,Patent_EP2468883A1,Patent_EP2492688A1,Patent_US20110217309,Patent_US20050171029,Patent_EP2350317A2,Patent_US20100166776…
RAMUCIRUMAB	ERBB2	DISORDER, SCHIZOPHRENIC	Pmcoa_5099462,Patent_US20100305103,Patent_US20080075789	Medline_27976952,Medline_29318901,Medline_24665840
CUDC 101	ERBB2	DISORDER, SCHIZOPHRENIC	Pmcoa_5099462,Patent_US20100305103,Patent_US20080075789	Pmcoa_4496203,Medline_20388807,Pmcoa_4941332,Medline_26957440
VARLITINIB	ERBB2	DISORDER, SCHIZOPHRENIC	Pmcoa_5099462,Patent_US20100305103,Patent_US20080075789	Patent_WO2017037298A1,Patent_EP2400985A2,Patent_EP2468883A1,Patent_EP1996193A2,Patent_EP2173338A1,Patent_EP2178563A2,Patent_EP2350317A2,Patent_EP2510110A1,Patent_EP2408479A1,Patent_EP2373329A2,Patent_EP2400990A2,Patent_US20120207767,Patent_EP2492688A1,Patent_EP2655654A1,Patent_US20090226396,Patent_US20120064072,Patent_US20100240665,Patent_US20070280928,Patent_US20070286864,Patent_US20090092596,Pa…
BUFORMIN	ERBB2	DISORDER, SCHIZOPHRENIC	Pmcoa_5099462,Patent_US20100305103,Patent_US20080075789	Medline_28193239,Pmcoa_5307817
MM-302	ERBB2	DISORDER, SCHIZOPHRENIC	Pmcoa_5099462,Patent_US20100305103,Patent_US20080075789	Medline_26759238,Patent_WO2017136770A1,Patent_EP2925361A1,Patent_US20170189335,Patent_US20160038416,Patent_US20160038417,Patent_US9226966,Patent_US9610249
ENDOSTAR	ERBB2	DISORDER, SCHIZOPHRENIC	Pmcoa_5099462,Patent_US20100305103,Patent_US20080075789	Medline_27129172,Pmcoa_5058773
CP 724714	ERBB2	DISORDER, SCHIZOPHRENIC	Pmcoa_5099462,Patent_US20100305103,Patent_US20080075789	Medline_28902361,Patent_EP2968564A1,Patent_US20050119288,Patent_US20080119530,Patent_US20160376376,Patent_US20150315244,Patent_US20160022680,Patent_US9303069,Patent_WO2014142660A1,Pmcoa_5831215,Pmcoa_5592866,Pmcoa_5882317
PD168393	ERBB2	DISORDER, SCHIZOPHRENIC	Pmcoa_5099462,Patent_US20100305103,Patent_US20080075789	Pmcoa_4169529,Medline_25238247,Pmcoa_3222694,Pmcoa_5711791,Pmcoa_5477525,Pmcoa_5824398
MEBENDAZOLE	ERBB2	DISORDER, SCHIZOPHRENIC	Pmcoa_5099462,Patent_US20100305103,Patent_US20080075789	Medline_25844392,Pmcoa_4381351
TOREMIFENE	ERBB2	DISORDER, SCHIZOPHRENIC	Pmcoa_5099462,Patent_US20100305103,Patent_US20080075789	Medline_8695221,Patent_WO2000063689A1,Patent_WO2007074347A1
MATUZUMAB	ERBB2	DISORDER, SCHIZOPHRENIC	Pmcoa_5099462,Patent_US20100305103,Patent_US20080075789	Pmcoa_3295690,Patent_EP3256156A1,Patent_WO2016131945A1,Patent_WO2016128542A1,Patent_EP1968633A1,Patent_WO2007076923A1
PANITUMUMAB	ERBB2	DISORDER, SCHIZOPHRENIC	Pmcoa_5099462,Patent_US20100305103,Patent_US20080075789	Pmcoa_4951343,Pmcoa_4198828,Patent_EP3256156A1,Patent_WO2016131945A1,Patent_WO2016128542A1,Pmcoa_5036864
DENOSUMAB	ERBB2	DISORDER, SCHIZOPHRENIC	Pmcoa_5099462,Patent_US20100305103,Patent_US20080075789	Patent_US20130142785,Patent_US9327023,Patent_WO2013063229A1,Pmcoa_5471031
TRAST	ERBB2	DISORDER, SCHIZOPHRENIC	Pmcoa_5099462,Patent_US20100305103,Patent_US20080075789	Pmcoa_4891060,Patent_WO2016193955A1,Pmcoa_4891137,Pmcoa_3218942
CERITINIB	ERBB3	DISORDER, SCHIZOPHRENIC	Medline_16958035,Patent_US20110294803,Patent_EP2365810A2,Patent_WO2010065923A2,Pmcoa_2039752,Medline_17275115	Pmcoa_4796802,Patent_EP3206717A1,Patent_US20170252335,Patent_WO2016059600A1
QUISQUALIC ACID	FOLH1B	DISORDER, SCHIZOPHRENIC	Patent_US20030083374,Patent_US6458775,Patent_WO2000001668A2,Medline_19285517	Patent_US6025345,Patent_EP0954295A1,Patent_US20020151503,Patent_US6011021,Patent_EP0994707A1,Patent_WO1998053812A1,Patent_US6372726,Patent_WO1997048409A1,Medline_9501243,Medline_8570628,Patent_WO2002033116A2,Patent_EP1332227A2,Patent_WO2006028429A2,Patent_US20070254316,Patent_US7749968,Patent_US6933114,Patent_US20020119473,Patent_US20050158780,Patent_WO2000004157A2,Patent_EP1095148A2
TACEDINALINE	HDAC2	DISORDER, SCHIZOPHRENIC	Medline_26063464,Pmcoa_3431440,Pmcoa_5006201	Medline_12700284,Pmcoa_5128881
BELINOSTAT	HDAC2	DISORDER, SCHIZOPHRENIC	Medline_26063464,Pmcoa_3431440,Pmcoa_5006201	Medline_24800886,Pmcoa_4511371
VENORUTON (TN)	HOXD13	DISORDER, SCHIZOPHRENIC	Medline_20803620,Pmcoa_5476681,Pmcoa_2644490,Pmcoa_3256320,Medline_23220094,Medline_12462863,Medline_18220736,Medline_19744833,Pmcoa_4978398	Medline_25639565,Pmcoa_5661100,Medline_29163754,Medline_25262482
EPINASTINE	HOXD13	DISORDER, SCHIZOPHRENIC	Medline_20803620,Pmcoa_5476681,Pmcoa_2644490,Pmcoa_3256320,Medline_23220094,Medline_12462863,Medline_18220736,Medline_19744833,Pmcoa_4978398	Medline_9476868,Patent_US20150313892
TUBOCURARINE CHLORIDE HYDRATE	HTR3A	DISORDER, SCHIZOPHRENIC	Medline_11207027,Medline_23896722	Medline_17260949,Patent_US20070225227,Patent_WO2007089582A2,Patent_US20130244222,Patent_EP1987151A2
LERISETRON	HTR3A	DISORDER, SCHIZOPHRENIC	Medline_11207027,Medline_23896722	Pmcoa_117120,Pmcoa_116678
ONDANSETRON HYDROCHLORIDE	HTR3A	DISORDER, SCHIZOPHRENIC	Medline_11207027,Medline_23896722	Medline_2250574,Pmcoa_5440407
GRANISETRON	HTR3A	DISORDER, SCHIZOPHRENIC	Medline_11207027,Medline_23896722	Pmcoa_5823831,Pmcoa_4220016,Pmcoa_3687655,Pmcoa_117120,Medline_22628394,Medline_12079500,Medline_24813296,Pmcoa_116678,Pmcoa_5643500,Medline_29972203,Pmcoa_4965148
PALONOSETRON	HTR3A	DISORDER, SCHIZOPHRENIC	Medline_11207027,Medline_23896722	Medline_25121483,Pmcoa_3427813,Pmcoa_4133232,Medline_27105599,Medline_29966616,Pmcoa_3653760
CHEMBL56564	HTR3A	DISORDER, SCHIZOPHRENIC	Medline_11207027,Medline_23896722	Medline_29759144,Pmcoa_4516916,Medline_19823183
ALOSETRON	HTR3A	DISORDER, SCHIZOPHRENIC	Medline_11207027,Medline_23896722	Pmcoa_5791012,Pmcoa_4879512,Medline_12360456,Medline_19086332,Medline_17161536
AMLEXANOX	IL3	DISORDER, SCHIZOPHRENIC	Medline_18547720,Pmcoa_5441529,Medline_26208986,Medline_27237600,Pmcoa_3511536	Patent_WO2002051382A2,Medline_1701989,Patent_US20020142042,Patent_US20020132008
CHEBI:28666	IL3	DISORDER, SCHIZOPHRENIC	Medline_18547720,Pmcoa_5441529,Medline_26208986,Medline_27237600,Pmcoa_3511536	Medline_9118902,Pmcoa_1469738
IFOSFAMIDE	IL3	DISORDER, SCHIZOPHRENIC	Medline_18547720,Pmcoa_5441529,Medline_26208986,Medline_27237600,Pmcoa_3511536	Medline_15627067,Medline_9043028,Pmcoa_2063352
MONASTROL	IMMT	DISORDER, SCHIZOPHRENIC	Medline_26421900,Pmcoa_5616386,Medline_20880836	Medline_24997502,Patent_US20100152206,Patent_US20050004156,Medline_10542155,Patent_US6890933
AZIMILIDE	KCNH2	DISORDER, SCHIZOPHRENIC	Pmcoa_5887411,Medline_21936766,Pmcoa_4041785,Patent_EP2134744A2,Patent_US20100105623,Patent_EP2807275A1,Patent_US20120190558,Patent_US8871443,Patent_US8101380,Patent_WO2013112676A1,Medline_20507645,Pmcoa_2890623	Medline_9484850,Medline_15821840
DOFETILIDE	KCNH2	DISORDER, SCHIZOPHRENIC	Pmcoa_5887411,Medline_21936766,Pmcoa_4041785,Patent_EP2134744A2,Patent_US20100105623,Patent_EP2807275A1,Patent_US20120190558,Patent_US8871443,Patent_US8101380,Patent_WO2013112676A1,Medline_20507645,Pmcoa_2890623	Patent_WO2006039717A2,Patent_US20060084102,Patent_WO2003100082A2,Patent_US20040180401,Patent_US20060014159,Patent_EP1578992A2,Pmcoa_4663487,Medline_10712445,Patent_EP2664620A2,Patent_US7629351,Patent_WO2011046916A1,Patent_EP2049477B1,Patent_EP2046779B1,Patent_EP2049519B9,Patent_US20100113489,Patent_US8049019,Patent_EP2488523A1,Patent_US8906920,Patent_WO2008014360A2,Patent_EP2046779A2,Patent_US200…
PROPAFENONE	KCNH2	DISORDER, SCHIZOPHRENIC	Pmcoa_5887411,Medline_21936766,Pmcoa_4041785,Patent_EP2134744A2,Patent_US20100105623,Patent_EP2807275A1,Patent_US20120190558,Patent_US8871443,Patent_US8101380,Patent_WO2013112676A1,Medline_20507645,Pmcoa_2890623	Pmcoa_3153011,Medline_11330342,Pmcoa_2650976
ASTEMIZOLE	KCNH2	DISORDER, SCHIZOPHRENIC	Pmcoa_5887411,Medline_21936766,Pmcoa_4041785,Patent_EP2134744A2,Patent_US20100105623,Patent_EP2807275A1,Patent_US20120190558,Patent_US8871443,Patent_US8101380,Patent_WO2013112676A1,Medline_20507645,Pmcoa_2890623	Medline_10422790,Patent_US20060035863,Medline_11575008,Patent_EP1410019B1,Patent_EP1410019A1,Pmcoa_2233905,Medline_11705456,Patent_WO2003006988A1,Pmcoa_4341239,Patent_US20100191475,Patent_US7820453,Patent_US20080193924,Medline_28521025
TERFENADINE	KCNH2	DISORDER, SCHIZOPHRENIC	Pmcoa_5887411,Medline_21936766,Pmcoa_4041785,Patent_EP2134744A2,Patent_US20100105623,Patent_EP2807275A1,Patent_US20120190558,Patent_US8871443,Patent_US8101380,Patent_WO2013112676A1,Medline_20507645,Pmcoa_2890623	Medline_10422790,Patent_US20030158228,Patent_WO2003063865A1,Medline_11575008,Pmcoa_4574097,Patent_US20060035863,Patent_US20100191475,Patent_EP2648754A2,Patent_US9375474,Medline_8772706
VANOXERINE	KCNH2	DISORDER, SCHIZOPHRENIC	Pmcoa_5887411,Medline_21936766,Pmcoa_4041785,Patent_EP2134744A2,Patent_US20100105623,Patent_EP2807275A1,Patent_US20120190558,Patent_US8871443,Patent_US8101380,Patent_WO2013112676A1,Medline_20507645,Pmcoa_2890623	Medline_19817929,Patent_US20100191475,Pmcoa_4663487
MOXIFLOXACIN	KCNH2	DISORDER, SCHIZOPHRENIC	Pmcoa_5887411,Medline_21936766,Pmcoa_4041785,Patent_EP2134744A2,Patent_US20100105623,Patent_EP2807275A1,Patent_US20120190558,Patent_US8871443,Patent_US8101380,Patent_WO2013112676A1,Medline_20507645,Pmcoa_2890623	Pmcoa_3893255,Medline_14512100,Medline_26649323,Pmcoa_4663361
HALOFANTRINE	KCNH2	DISORDER, SCHIZOPHRENIC	Pmcoa_5887411,Medline_21936766,Pmcoa_4041785,Patent_EP2134744A2,Patent_US20100105623,Patent_EP2807275A1,Patent_US20120190558,Patent_US8871443,Patent_US8101380,Patent_WO2013112676A1,Medline_20507645,Pmcoa_2890623	Medline_11561091,Pmcoa_3153011
LEVOMETHADONE	KCNH2	DISORDER, SCHIZOPHRENIC	Pmcoa_5887411,Medline_21936766,Pmcoa_4041785,Patent_EP2134744A2,Patent_US20100105623,Patent_EP2807275A1,Patent_US20120190558,Patent_US8871443,Patent_US8101380,Patent_WO2013112676A1,Medline_20507645,Pmcoa_2890623	Pmcoa_5067148,Pmcoa_3153011
OFLOXACIN	KCNH2	DISORDER, SCHIZOPHRENIC	Pmcoa_5887411,Medline_21936766,Pmcoa_4041785,Patent_EP2134744A2,Patent_US20100105623,Patent_EP2807275A1,Patent_US20120190558,Patent_US8871443,Patent_US8101380,Patent_WO2013112676A1,Medline_20507645,Pmcoa_2890623	Pmcoa_4861943,Pmcoa_2822139
INDOLYL	KCNH2	DISORDER, SCHIZOPHRENIC	Pmcoa_5887411,Medline_21936766,Pmcoa_4041785,Patent_EP2134744A2,Patent_US20100105623,Patent_EP2807275A1,Patent_US20120190558,Patent_US8871443,Patent_US8101380,Patent_WO2013112676A1,Medline_20507645,Pmcoa_2890623	Medline_14698157,Patent_US8623906,Patent_US20110190315,Patent_US20120034186
FEXOFENADINE	KCNH2	DISORDER, SCHIZOPHRENIC	Pmcoa_5887411,Medline_21936766,Pmcoa_4041785,Patent_EP2134744A2,Patent_US20100105623,Patent_EP2807275A1,Patent_US20120190558,Patent_US8871443,Patent_US8101380,Patent_WO2013112676A1,Medline_20507645,Pmcoa_2890623	Patent_US7012082,Patent_US20030158228,Patent_WO2003063865A1,Pmcoa_3992427,Patent_US20050187250,Medline_28521025
GLYCEROL MONOPHOSPHATE	LTA	DISORDER, SCHIZOPHRENIC	Pmcoa_5396949,Medline_28476335,Medline_12648734,Pmcoa_4465678	Pmcoa_2869364,Pmcoa_4382538
TROVAFLOXACIN	LTA	DISORDER, SCHIZOPHRENIC	Pmcoa_5396949,Medline_28476335,Medline_12648734,Pmcoa_4465678	Pmcoa_1550251,Medline_19351866
GSK-249320	MAG	DISORDER, SCHIZOPHRENIC	Medline_16039057,Pmcoa_3342517,Medline_22563322,Pmcoa_2077930,Pmcoa_3017110,Medline_18496213,Medline_17291369,Pmcoa_3420616	Pmcoa_4561339,Medline_23267856,Pmcoa_5153257,Pmcoa_5325241
JOSAMYCIN	MLC1	DISORDER, SCHIZOPHRENIC	Medline_14755440,Pmcoa_1534078,Pmcoa_3146196,Medline_12497630	Medline_24976860,Pmcoa_4069345
CHEMBL256147	NT5C2	DISORDER, SCHIZOPHRENIC	Medline_6134562,Pmcoa_5834629	Medline_17339088,Pmcoa_4793235
DEOXYGUANOSINE 5'-MONOPHOSPHATE	NT5C2	DISORDER, SCHIZOPHRENIC	Medline_6134562,Pmcoa_5834629	Medline_21360614,Medline_7724588,Medline_18374996
PURIN-6-OL	NT5C2	DISORDER, SCHIZOPHRENIC	Medline_6134562,Pmcoa_5834629	Medline_23992315,Patent_US20150299801,Patent_WO2014074651A1,Patent_EP2917374A1,Pmcoa_3594483
TIOGUANINE	NT5C2	DISORDER, SCHIZOPHRENIC	Medline_6134562,Pmcoa_5834629	Medline_9744080,Patent_US20050202483,Patent_US7972780
MILRINONE	NT5C2	DISORDER, SCHIZOPHRENIC	Medline_6134562,Pmcoa_5834629	Pmcoa_5650666,Pmcoa_4718211
FGN 1	NT5C2	DISORDER, SCHIZOPHRENIC	Medline_6134562,Pmcoa_5834629	Patent_US20040048823,Patent_WO2005072723A1
ENTRECTINIB	NTRK3	DISORDER, SCHIZOPHRENIC	Medline_19344762,Pmcoa_2996405	Pmcoa_4491683,Patent_US20170281632,Medline_26884591,Patent_WO2017176744A1,Patent_WO2017176751A1,Pmcoa_4843186
K252A	NTRK3	DISORDER, SCHIZOPHRENIC	Medline_19344762,Pmcoa_2996405	Pmcoa_2774616,Pmcoa_4936630,Pmcoa_5032000,Patent_US20010046959,Patent_EP1261372B1,Patent_US6548062
PIPERIDIN	OPRL1	DISORDER, SCHIZOPHRENIC	Medline_29391391,Pmcoa_5804030	Patent_US8476271,Patent_US9890164,Patent_US9040533,Patent_US9145408,Patent_EP3101018A1,Patent_US20160159785,Patent_US20150141643,Pmcoa_4210177
BTRX-246040	OPRL1	DISORDER, SCHIZOPHRENIC	Medline_29391391,Pmcoa_5804030	Pmcoa_5226289,Medline_27435979,Medline_26659925,Pmcoa_5793299
ORANTINIB	PDGFRB	DISORDER, SCHIZOPHRENIC	Medline_18541413,Pmcoa_3060876	Medline_11978732,Patent_EP1539041A1,Patent_WO2004010900A1,Patent_EP1948069A2,Patent_US7981633,Patent_US20040033974,Patent_US20070129789,Patent_US20070128723,Patent_EP2946666B1,Patent_US20060121012,Patent_EP1740219B1,Patent_EP1471853A2,Medline_12384531,Patent_EP1572075A2,Patent_EP1740219A2,Patent_US9821093,Patent_EP2946666A1,Patent_US20030229393,Patent_US20100233690,Patent_US20060140947,Patent_US2…
TANDUTINIB	PDGFRB	DISORDER, SCHIZOPHRENIC	Medline_18541413,Pmcoa_3060876	Patent_EP3027774A1,Patent_US20100273808,Patent_US20150133460,Patent_US20160298195,Pmcoa_5787524,Pmcoa_4372648
CEDIRANIB	PDGFRB	DISORDER, SCHIZOPHRENIC	Medline_18541413,Pmcoa_3060876	Patent_US9274116,Patent_EP2179291A2,Pmcoa_4627246,Patent_EP2602623B1,Patent_US8609349,Patent_US20130045880,Patent_US20140349865,Patent_WO2009012140A2,Patent_EP3097121A1,Patent_EP3191097A1,Patent_EP3206711A1,Patent_US20170198041,Patent_US20180086830,Patent_EP3317301A1,Patent_US9993551,Patent_WO2016061142A1,Patent_EP3191127A1,Medline_22213159,Patent_WO2011057222A1,Patent_WO2018073754A1,Patent_EP320…
AMUVATINIB	PDGFRB	DISORDER, SCHIZOPHRENIC	Medline_18541413,Pmcoa_3060876	Patent_US8552018,Patent_US20130302303,Patent_US20110212929,Patent_US20090099165,Pmcoa_3878866,Pmcoa_2685437,Pmcoa_5344235
CRENOLANIB	PDGFRB	DISORDER, SCHIZOPHRENIC	Medline_18541413,Pmcoa_3060876	Pmcoa_5330473,Pmcoa_5288168,Pmcoa_5669937,Patent_EP2948137A1,Medline_29498405,Medline_25597754,Medline_20959830,Pmcoa_2990584,Patent_US20150352065,Patent_US20170239213,Patent_WO2014111584A1,Pmcoa_5050018,Pmcoa_5392293,Pmcoa_2899774,Patent_WO2018039211A1,Pmcoa_4453440,Pmcoa_3957536,Pmcoa_4896001,Pmcoa_5339704,Pmcoa_4196792,Pmcoa_5114528,Medline_25865047,Pmcoa_5722555,Pmcoa_5113675
LENVATINIB	PDGFRB	DISORDER, SCHIZOPHRENIC	Medline_18541413,Pmcoa_3060876	Pmcoa_4652995,Pmcoa_5190117
BIBF1120	PDGFRB	DISORDER, SCHIZOPHRENIC	Medline_18541413,Pmcoa_3060876	Patent_EP2387401A1,Patent_US20120157472,Patent_WO2010081817A1,Pmcoa_4266776
XL999	PDGFRB	DISORDER, SCHIZOPHRENIC	Medline_18541413,Pmcoa_3060876	Pmcoa_2712676,Patent_WO2013152252A1
KANAMYCIN	RIT2	DISORDER, SCHIZOPHRENIC	Pmcoa_5290353,Pmcoa_5314118,Pmcoa_5545725	Patent_WO2016073079A2,Pmcoa_4330353,Patent_US20170240908
AMINOPHYLLINE	SLC1A1	DISORDER, SCHIZOPHRENIC	Medline_29195747,Medline_17221839,Medline_26380821,Patent_US20150125477,Patent_WO2015063302A2	Medline_29888272,Pmcoa_5985076
L-ASPARTATE	SLC1A6	DISORDER, SCHIZOPHRENIC	Pmcoa_2491607,Pmcoa_3693064	Patent_US6333400,Patent_US5912171,Patent_US6090560,Patent_US6060307,Patent_US6451993,Patent_US20030143734,Pmcoa_2266596
ORG-25935	SLC6A9	DISORDER, SCHIZOPHRENIC	Pmcoa_4489100,Medline_26671330,Patent_EP1742940A1,Patent_US20050267152,Patent_US20080090822,Patent_WO2005103038A1,Patent_WO2005058882A1,Patent_WO2005049023A1,Patent_WO2005058885A2,Patent_WO2005058317A1,Medline_15225720,Medline_16725323,Medline_17629697,Medline_19051137,Patent_WO2004022528A2,Pmcoa_3023951,Patent_WO2003010196A2	Medline_25076101,Pmcoa_3023951,Medline_17098748,Pmcoa_3090000,Medline_19389199,Medline_22068461,Pmcoa_3677126,Pmcoa_5399095,Patent_EP1841418B1,Medline_28161754,Medline_19860810,Medline_21955180,Pmcoa_3399404,Medline_24487737,Medline_21556278,Pmcoa_4336651,Pmcoa_4204440
BITOPERTIN	SLC6A9	DISORDER, SCHIZOPHRENIC	Pmcoa_4489100,Medline_26671330,Patent_EP1742940A1,Patent_US20050267152,Patent_US20080090822,Patent_WO2005103038A1,Patent_WO2005058882A1,Patent_WO2005049023A1,Patent_WO2005058885A2,Patent_WO2005058317A1,Medline_15225720,Medline_16725323,Medline_17629697,Medline_19051137,Patent_WO2004022528A2,Pmcoa_3023951,Patent_WO2003010196A2	Medline_29375301,Pmcoa_5767717,Pmcoa_5240458,Medline_27403535,Pmcoa_5479085,Pmcoa_4251289,Pmcoa_5253171,Medline_26957141,Pmcoa_5541866
2-(ETHYLAMINO)ACETIC ACID	SLC6A9	DISORDER, SCHIZOPHRENIC	Pmcoa_4489100,Medline_26671330,Patent_EP1742940A1,Patent_US20050267152,Patent_US20080090822,Patent_WO2005103038A1,Patent_WO2005058882A1,Patent_WO2005049023A1,Patent_WO2005058885A2,Patent_WO2005058317A1,Medline_15225720,Medline_16725323,Medline_17629697,Medline_19051137,Patent_WO2004022528A2,Pmcoa_3023951,Patent_WO2003010196A2	Pmcoa_4617288,Medline_25932687
UNII-3U6T9EE6UX	SLC6A9	DISORDER, SCHIZOPHRENIC	Pmcoa_4489100,Medline_26671330,Patent_EP1742940A1,Patent_US20050267152,Patent_US20080090822,Patent_WO2005103038A1,Patent_WO2005058882A1,Patent_WO2005049023A1,Patent_WO2005058885A2,Patent_WO2005058317A1,Medline_15225720,Medline_16725323,Medline_17629697,Medline_19051137,Patent_WO2004022528A2,Pmcoa_3023951,Patent_WO2003010196A2	Medline_29499855,Medline_24147951
AMOXICILLIN CLAVULANATE	SLC7A11	DISORDER, SCHIZOPHRENIC	Medline_28924227,Pmcoa_5603608	Pmcoa_4842775,Medline_27199635
BRIVARACETAM	SV2A	DISORDER, SCHIZOPHRENIC	Medline_28588450,Pmcoa_5438990,Medline_23017826	Pmcoa_3765414,Medline_26899665,Patent_WO2018071893A1,Medline_26515103,Medline_26328621
RIVANICLINE	WAS	DISORDER, SCHIZOPHRENIC	Medline_15173844,Patent_US20170348276,Patent_WO2017208072A2,Pmcoa_3730190,Pmcoa_4100298,Patent_WO2017149387A1	Patent_EP2271344A1,Patent_WO2009146031A1,Patent_US20110059905,Patent_US20140371208,Patent_US9782404
CHEMBL2387541	WAS	DISORDER, SCHIZOPHRENIC	Medline_15173844,Patent_US20170348276,Patent_WO2017208072A2,Pmcoa_3730190,Pmcoa_4100298,Patent_WO2017149387A1	Patent_WO2011001169A1,Patent_EP2727626A1,Patent_EP2448637A1,Patent_US20120165402
9-ANTHROIC ACID	CLCN1	HUNTINGTON DISEASE	Medline_23671115,Pmcoa_4410605	Pmcoa_2757767,Patent_US20180099920,Pmcoa_2217490
SULFAPERIN	HDAC3	HUNTINGTON DISEASE	Pmcoa_4394331,Patent_EP2877444A1,Patent_US20150191427,Patent_US9790184,Patent_WO2014018979A1,Medline_25380050,Medline_22965876	Medline_28035416,Pmcoa_5364864
DAPAGLIFLOZIN	JPH3	HUNTINGTON DISEASE	Medline_27749395,Pmcoa_3646286,Pmcoa_3285580,Pmcoa_5143404	Medline_28086872,Pmcoa_5237208
DALCETRAPIB	JPH3	HUNTINGTON DISEASE	Medline_27749395,Pmcoa_3646286,Pmcoa_3285580,Pmcoa_5143404	Medline_15331428,Medline_26049012
BENDAMUSTINE	SLC29A1	HUNTINGTON DISEASE	Medline_28069792,Medline_28179589,Pmcoa_5355032,Medline_27567601	Pmcoa_3953125,Medline_24626203
REMIFENTANIL	ATG5	PARKINSON'S DISEASE	Medline_28928221,Medline_23384565	Pmcoa_5586554,Pmcoa_4304791
GIBBERELLIC ACID	CHM	PARKINSON'S DISEASE	Medline_29662465,Medline_24656894,Medline_14583385,Medline_24578302	Medline_9435140,Medline_12684786
SAPANISERTIB	EIF4G1	PARKINSON'S DISEASE	Medline_21907011,Medline_22658323,Medline_23408866,Medline_24854799,Medline_25569341,Medline_23092605,Medline_22561553,Medline_23562511,Pmcoa_3769807	Pmcoa_3931643,Pmcoa_4226703
SAFINGOL	ENDOG	PARKINSON'S DISEASE	Medline_24129513,Pmcoa_3844953	Pmcoa_3958874,Pmcoa_5033396,Medline_24549171,Pmcoa_5554793,Pmcoa_4030949,Medline_16374540
QUININE	GJD2	PARKINSON'S DISEASE	Medline_25124148,Pmcoa_4307646	Pmcoa_5256102,Pmcoa_3982077,Medline_11535816,Pmcoa_4962069
DULAGLUTIDE	GLP1R	PARKINSON'S DISEASE	Pmcoa_4541230,Patent_WO2017112889A1	Medline_26009229,Medline_28283565,Patent_EP3329930A1,Medline_25029955,Medline_26656966,Medline_24742660,Medline_29483060,Medline_29377522,Pmcoa_5008205,Pmcoa_4705511,Patent_US20170275370,Pmcoa_6021307,Pmcoa_4113177,Patent_WO2017112824A2,Pmcoa_5013324,Pmcoa_4934019,Pmcoa_4509428,Medline_26059826,Medline_25860029
ALBIGLUTIDE	GLP1R	PARKINSON'S DISEASE	Pmcoa_4541230,Patent_WO2017112889A1	Medline_28050889,Patent_US20140073563,Pmcoa_4705137,Medline_26577795,Medline_25155146,Patent_US20140378374,Medline_25387217,Medline_25048383,Patent_US20130143800,Patent_WO2015171723A1,Patent_US20170189440,Pmcoa_5401818,Patent_EP2804603A1,Patent_US9688960,Patent_US9914910,Patent_US20160010061,Patent_US20170275591,Patent_WO2013106547A1,Pmcoa_2752910,Pmcoa_5347937
SEMAGLUTIDE	GLP1R	PARKINSON'S DISEASE	Pmcoa_4541230,Patent_WO2017112889A1	Medline_29574633,Medline_29675798,Pmcoa_5984907,Pmcoa_5984927,Medline_29439603,Pmcoa_5870815,Pmcoa_5984923,Pmcoa_5483425
TASPOGLUTIDE	GLP1R	PARKINSON'S DISEASE	Pmcoa_4541230,Patent_WO2017112889A1	Medline_25656522,Pmcoa_3579343,Pmcoa_5882252,Patent_US20160010061,Patent_US20170275591,Patent_US9688960,Patent_EP2804603A1,Patent_US9914910,Patent_WO2013106547A1,Medline_23463748
CANAGLIFLOZIN	GLP1R	PARKINSON'S DISEASE	Pmcoa_4541230,Patent_WO2017112889A1	Medline_29473709,Pmcoa_5510927
BETA-GLYCEROPHOSPHORIC ACID	GLP1R	PARKINSON'S DISEASE	Pmcoa_4541230,Patent_WO2017112889A1	Medline_25407893,Pmcoa_4241215
ESTRIOL	GPER1	PARKINSON'S DISEASE	Medline_28810246,Medline_26051538	Pmcoa_3496129,Pmcoa_2967504,Pmcoa_4364648,Pmcoa_3397221,Pmcoa_6021614,Medline_25496649
PENTAGASTRIN	HDC	PARKINSON'S DISEASE	Medline_6129410,Patent_US5496836	Medline_14045,Medline_6824087,Medline_2036598,Medline_4730828,Medline_9068065,Medline_9361993,Medline_185510,Medline_3250883,Medline_72683
SOGRAZEPIDE	HDC	PARKINSON'S DISEASE	Medline_6129410,Patent_US5496836	Medline_27704617,Medline_10821801
UROCANIC ACID	HDC	PARKINSON'S DISEASE	Medline_6129410,Patent_US5496836	Medline_18366745,Pmcoa_2291033
IDARUBICIN	IDUA	PARKINSON'S DISEASE	Medline_24937431,Medline_22019014	Pmcoa_4831391,Medline_7670142
FERRIC CARBOXYMALTOSE	IDUA	PARKINSON'S DISEASE	Medline_24937431,Medline_22019014	Pmcoa_5923254,Pmcoa_5716151
COENZYM A	NAT2	PARKINSON'S DISEASE	Medline_10634239,Pmcoa_1450268,Medline_20364044,Medline_27216438,Pmcoa_3221408,Medline_16571112	Pmcoa_3002187,Pmcoa_4545580,Pmcoa_2279149,Pmcoa_5374573,Medline_26309907
OMIGAPIL	SIAH1	PARKINSON'S DISEASE	Medline_16752048,Medline_26722480	Medline_19759319,Pmcoa_3156650,Pmcoa_4981434
BENZBROMARONE	SLC2A9	PARKINSON'S DISEASE	Medline_20589538,Pmcoa_3598344	Pmcoa_5983617,Pmcoa_5775298,Pmcoa_6008799,Pmcoa_5048659,Pmcoa_5788910,Pmcoa_2561076
MDL72527	SMOX	PARKINSON'S DISEASE	Medline_1955897,Medline_3263976	Patent_US20040180968,Patent_US20170001968,Medline_21809076,Patent_EP3102034A1,Patent_WO2015120281A1,Patent_US7202280,Medline_15247269
PYOVERDINE	SMOX	PARKINSON'S DISEASE	Medline_1955897,Medline_3263976	Pmcoa_5591869,Pmcoa_5790918,Patent_US20080254499,Medline_9919663,Pmcoa_4552172,Medline_19787431
AMPICILLIN	SMOX	PARKINSON'S DISEASE	Medline_1955897,Medline_3263976	Pmcoa_5154545,Medline_27959942
AZITHROMYCIN	SMOX	PARKINSON'S DISEASE	Medline_1955897,Medline_3263976	Pmcoa_2898818,Patent_US20160280743,Pmcoa_4726577,Medline_15793115,Pmcoa_4830939,Medline_16100186
CHLORAMPHENICOL	SMOX	PARKINSON'S DISEASE	Medline_1955897,Medline_3263976	Pmcoa_5119021,Pmcoa_4521719,Pmcoa_4012837,Pmcoa_4658400
METHYLROSANILINIUM CHLORIDE	SMOX	PARKINSON'S DISEASE	Medline_1955897,Medline_3263976	Pmcoa_3029257,Pmcoa_3338523,Pmcoa_5822345,Pmcoa_5049796
PYOVERDIN	SMOX	PARKINSON'S DISEASE	Medline_1955897,Medline_3263976	Medline_7814332,Pmcoa_4886528,Pmcoa_4440721
PHENAZINE	SMOX	PARKINSON'S DISEASE	Medline_1955897,Medline_3263976	Medline_26735915,Medline_20499649,Pmcoa_4703396
IMIPENEM	SMOX	PARKINSON'S DISEASE	Medline_1955897,Medline_3263976	Pmcoa_4029012,Medline_23089750
CARBENICILLIN	SMOX	PARKINSON'S DISEASE	Medline_1955897,Medline_3263976	Medline_22869561,Medline_6270503,Pmcoa_3022656
MARIMASTAT	VIM	PARKINSON'S DISEASE	Medline_26849713,Medline_11068449	Medline_28413487,Pmcoa_5377331
DANUSERTIB	VIM	PARKINSON'S DISEASE	Medline_26849713,Medline_11068449	Pmcoa_4338784,Pmcoa_4661876,Pmcoa_4354435

## Sheet: WDD_drugs submitted to prioritization
PND	DRUG	GENE
ALZHEIMER’S DISEASE	FOSFONET SODIUM	ANXA5
ALZHEIMER’S DISEASE	RONACALERET	CASR
ALZHEIMER’S DISEASE	(S)-2-AMINO-4-PENTYNOIC ACID	CBS
ALZHEIMER’S DISEASE	AMINOOXYACETATE	CBS
ALZHEIMER’S DISEASE	GEMTUZUMAB OZOGAMICIN	CD33
ALZHEIMER’S DISEASE	LINTUZUMAB	CD33
ALZHEIMER’S DISEASE	ETROLIZUMAB	CDH1
ALZHEIMER’S DISEASE	TRANYLCYPROMINE HYDROCHLORIDE	CDH1
ALZHEIMER’S DISEASE	P 529	CRTC1
ALZHEIMER’S DISEASE	CHEMBL3674570	CSF1R
ALZHEIMER’S DISEASE	EMACTUZUMAB	CSF1R
ALZHEIMER’S DISEASE	PEXIDARTINIB	CSF1R
ALZHEIMER’S DISEASE	PLX-5622	CSF1R
ALZHEIMER’S DISEASE	ORTERONEL	CYP17A1
ALZHEIMER’S DISEASE	SEVITERONEL	CYP17A1
ALZHEIMER’S DISEASE	DITHIO THREITOL	DLD
ALZHEIMER’S DISEASE	PROPANAMIDE	ELANE
ALZHEIMER’S DISEASE	MICROPLASMIN	FN1
ALZHEIMER’S DISEASE	N ACETYLGLUCOSAMINE	FN1
ALZHEIMER’S DISEASE	ONAPRISTONE	FN1
ALZHEIMER’S DISEASE	TOLAZAMIDE	FN1
ALZHEIMER’S DISEASE	LEUPRORELIN ACETATE	HSPA5
ALZHEIMER’S DISEASE	TRINITROTOLUENE	HSPA5
ALZHEIMER’S DISEASE	METHAZOLAMIDE	HSPG2
ALZHEIMER’S DISEASE	AQX-1125	INPP5D
ALZHEIMER’S DISEASE	TESTOSTERONE UNDECANOATE	KLK3
ALZHEIMER’S DISEASE	LIPOATE	LIPA
ALZHEIMER’S DISEASE	SEBELIPASE ALFA	LIPA
ALZHEIMER’S DISEASE	AT7519	MCL1
ALZHEIMER’S DISEASE	PF 03084014	MCL1
ALZHEIMER’S DISEASE	CORI ESTER	NDP
ALZHEIMER’S DISEASE	1-NAPHTHYLACETIC ACID	PIN1
ALZHEIMER’S DISEASE	DROTRECOGIN ALFA	PROC
ALZHEIMER’S DISEASE	ETORICOXIB	PTGS1
ALZHEIMER’S DISEASE	LUMIRACOXIB	PTGS1
ALZHEIMER’S DISEASE	VALDECOXIB	PTGS1
ALZHEIMER’S DISEASE	4-METHYL-1-{[(2S)-2-METHYL-1,4-DIAZEPAN-1-YL]SULFONYL}ISOQUINOLINE	ROCK1
ALZHEIMER’S DISEASE	H1152	ROCK1
ALZHEIMER’S DISEASE	HA 1100	ROCK1
ALZHEIMER’S DISEASE	PIMONIDAZOLE	SLC2A1
AUTISM	DEOXYCOFORMYCIN	ADA
AUTISM	METHOCIDIN	ADA					1.0
AUTISM	NELARABINE	ADA					1.0
AUTISM	DSSTOX_CID_21132	AHR					1.0
AUTISM	ESLICARBAZEPINE ACETATE	CACNA1H					1.0
AUTISM	CHYMOPAPAIN	CD34					1.0
AUTISM	CASPOFUNGIN	CLEC7A					1.0
AUTISM	MALONYL	FASN					1.0
AUTISM	PLATENSIMYCIN	FASN					1.0
AUTISM	PYRAZINAMIDE	FASN					1.0
AUTISM	ALLOSAMIDIN	IL13					1.0
AUTISM	GUAIFENESIN	IL13					1.0
AUTISM	LEBRIKIZUMAB	IL13					1.0
AUTISM	MEBEVERINE	IL13					1.0
AUTISM	TRALOKINUMAB	IL13					1.0
AUTISM	NEOMYCIN	KCNJ2					1.0
AUTISM	XYLOPYRANOSIDE	LCT					1.0
AUTISM	1-(BUTAN-2-YL)-2-{[1-(BUTAN-2-YL)-1H-IMIDAZOL-2-YL]DISULFANYL}-1H-IMIDAZOLE	TXN					1.0
AUTISM	ETHYLENEDIAMINE TETRAACETIC ACID	TXN					1.0
BIPOLAR DISORDER	ARCITUMOMAB	CEACAM5					1.0
BIPOLAR DISORDER	CARBOXYL ESTERASE	CEACAM5					1.0
BIPOLAR DISORDER	LABETUZUMAB	CEACAM5					1.0
BIPOLAR DISORDER	MEDI-565	CEACAM5					1.0
DEMENTIA	ALRESTATIN	AKR1B1					1.0
DEMENTIA	AS-3201	AKR1B1					1.0
DEMENTIA	GALACTITOL	AKR1B1					1.0
DEMENTIA	GLUCOGALLIN	AKR1B1					1.0
DEMENTIA	IDD594	AKR1B1					1.0
DEMENTIA	LIDORESTAT	AKR1B1					1.0
DEMENTIA	MINALRESTAT	AKR1B1					1.0
DEMENTIA	RANIRESTAT	AKR1B1					1.0
DEMENTIA	UNII-U63F8E95J1	AKR1B1					1.0
DEMENTIA	ZOPOLRESTAT	AKR1B1					1.0
DEMENTIA	PHENYLACETALDEHYDE	HSD11B1					1.0
DEMENTIA	TAREXTUMAB	NOTCH3					1.0
DEMENTIA	(1R,3R,8S,10R,13S,16S,17R)-8-TERT-BUTYL-6,17-DIHYDROXY-16-METHYL-2,4,14,19-TETRAOXAHEXACYCLO[8.7.2.0¹,¹¹.0³,⁷.0⁷,¹¹.0¹³,¹⁷]NONADECANE-5,15,18-TRIONE	RETN					1.0
DEMENTIA	OCRIPLASMIN	RPE					1.0
DEMENTIA	VITAMIN A	RPE					1.0
DEPRESSION	ORM-12741	ADRA2C					1.0
DEPRESSION	MESTRANOL	AGT					1.0
DEPRESSION	CARISOPRODOL	CYP2C19					1.0
DEPRESSION	ESOMEPRAZOLE	CYP2C19					1.0
DEPRESSION	FELBAMATE	CYP2C19					1.0
DEPRESSION	PROGUANIL	CYP2C19					1.0
DEPRESSION	R-(+)-LANSOPRAZOLE	CYP2C19					1.0
DEPRESSION	SULFAPHENAZOLE	CYP2C19					1.0
DEPRESSION	VONOPRAZAN	CYP2C19					1.0
DEPRESSION	FOSCARNET SODIUM	IRF6					1.0
DEPRESSION	GLYCERYLPHOSPHORYLCHOLINE	IRF6					1.0
DEPRESSION	PHOSPHOADENOSINE PHOSPHATE	P2RY1					1.0
DEPRESSION	CHEMBL3188386	PORCN					1.0
DEPRESSION	COLCHINEOS	PSMB8					1.0
DEPRESSION	DIFLUOROMETHYLORNITHINE	PTS					1.0
DEPRESSION	TETRA-HYDRO-BIOPTERIN	PTS					1.0
DEPRESSION	INCLACUMAB	SELP					1.0
DEPRESSION	LH1XC916ME	SELP					1.0
DEPRESSION	CHEMBL3544966	SERPINB3					1.0
HUNTINGTON DISEASE	9-ANTHROIC ACID	CLCN1					1.0
PARKINSON’S DISEASE	OMIGAPIL	SIAH1					1.0
PARKINSON’S DISEASE	MDL72527	SMOX					1.0
PARKINSON’S DISEASE	PYOVERDINE	SMOX					1.0
SCHIZOPHRENIA	CO-TRIMOXAZOLE	AMBP					1.0
SCHIZOPHRENIA	5,6-DICHLORO-RIBOFURANOSYLBENZIMIDAZOLE	CDK9					1.0
SCHIZOPHRENIA	CDK9 INHIBITOR II	CDK9					1.0
SCHIZOPHRENIA	ALEFACEPT	CTLA4					1.0
SCHIZOPHRENIA	LTX-315	CTLA4					1.0
SCHIZOPHRENIA	1,7-DIMETHYLXANTHINE	CYP1A2					1.0
SCHIZOPHRENIA	CHLORZOXAZONE	CYP1A2					1.0
SCHIZOPHRENIA	TIZANIDINE	CYP1A2					1.0
SCHIZOPHRENIA	AC 480	ERBB2					1.0
SCHIZOPHRENIA	ADO-TRASTUZUMAB EMTANSINE	ERBB2					1.0
SCHIZOPHRENIA	COPANLISIB	ERBB2					1.0
SCHIZOPHRENIA	CP 724714	ERBB2					1.0
SCHIZOPHRENIA	CYTOSTATICS	ERBB2					1.0
SCHIZOPHRENIA	ERTUMAXOMAB	ERBB2					1.0
SCHIZOPHRENIA	MM-302	ERBB2					1.0
SCHIZOPHRENIA	MUBRITINIB	ERBB2					1.0
SCHIZOPHRENIA	RAMUCIRUMAB	ERBB2					1.0
SCHIZOPHRENIA	TRAST	ERBB2					1.0
SCHIZOPHRENIA	VARLITINIB	ERBB2					1.0
SCHIZOPHRENIA	QUISQUALIC ACID	FOLH1B					1.0
SCHIZOPHRENIA	LERISETRON	HTR3A					1.0
SCHIZOPHRENIA	MONASTROL	IMMT					1.0
SCHIZOPHRENIA	DOFETILIDE	KCNH2					1.0
SCHIZOPHRENIA	INDOLYL	KCNH2					1.0
SCHIZOPHRENIA	GLYCEROL MONOPHOSPHATE	LTA					1.0
SCHIZOPHRENIA	CORTISONE ACETATE	MAG					1.0
SCHIZOPHRENIA	GSK-249320	MAG					1.0
SCHIZOPHRENIA	JOSAMYCIN	MLC1					1.0
SCHIZOPHRENIA	AMP DIANION	NT5C2					1.0
SCHIZOPHRENIA	DIETHYLENETRIAMINE PENTAACETIC ACID	NT5C2					1.0
SCHIZOPHRENIA	FGN 1	NT5C2					1.0
SCHIZOPHRENIA	PURIN-6-OL	NT5C2					1.0
SCHIZOPHRENIA	BTRX-246040	OPRL1					1.0
SCHIZOPHRENIA	AMUVATINIB	PDGFRB					1.0
SCHIZOPHRENIA	BIBF1120	PDGFRB					1.0
SCHIZOPHRENIA	TANDUTINIB	PDGFRB					1.0
SCHIZOPHRENIA	XL999	PDGFRB					1.0
SCHIZOPHRENIA	5-HYDROXYVALERATE	PGC					1.0
SCHIZOPHRENIA	POTASSIUM ACETATE	SERPINA1					1.0
SCHIZOPHRENIA	2-(ETHYLAMINO)ACETIC ACID	SLC6A9					1.0
SCHIZOPHRENIA	BITOPERTIN	SLC6A9					1.0
SCHIZOPHRENIA	UNII-3U6T9EE6UX	SLC6A9					1.0
SCHIZOPHRENIA	BRIVARACETAM	SV2A					1.0
SCHIZOPHRENIA	CHEMBL2387541	WAS					1.0

## Sheet: OpenTargets_potential_novel_PND_drugs
Drug	Gene	PND
ZANTHINE	ADORA2B	PARKINSON'S DISEASE
Coffeine	ADORA2B	PARKINSON'S DISEASE
Methyltheobromine	ADORA3	PARKINSON'S DISEASE
Theoclear-200	ADORA3	PARKINSON'S DISEASE
Theobid	ADORA3	PARKINSON'S DISEASE
NUELIN SA-250	ADORA3	PARKINSON'S DISEASE
Pro-Vent	ADORA3	PARKINSON'S DISEASE
QUIBRON-T/SR	ADORA3	PARKINSON'S DISEASE
T-Phyl	ADORA3	PARKINSON'S DISEASE
NODOZ CAPLETS AND CHEWABLE TABLETS	ADORA3	PARKINSON'S DISEASE
GSK2190915B	ALOX5AP	BIPOLAR DISORDER
CHEMBL4550	ALOX5AP	BIPOLAR DISORDER
FIBOFLAPON SODIUM	ALOX5AP	BIPOLAR DISORDER
Sodium Salt	ALOX5AP	BIPOLAR DISORDER
GSK2190915A	ALOX5AP	BIPOLAR DISORDER
AM103	ALOX5AP	BIPOLAR DISORDER
DG031	ALOX5AP	BIPOLAR DISORDER
UCINE	ALOX5AP	BIPOLAR DISORDER
MESALAMINE	ALOX5AP	BIPOLAR DISORDER
Asacol	ALOX5AP	BIPOLAR DISORDER
Zileuton	ALOX5AP	BIPOLAR DISORDER
Colizine	ALOX5AP	BIPOLAR DISORDER
ROWASA	ALOX5AP	BIPOLAR DISORDER
A-85761.0	ALOX5AP	BIPOLAR DISORDER
PENTASA	ALOX5AP	BIPOLAR DISORDER
SALAZOSULFAPYRIDINE	ALOX5AP	BIPOLAR DISORDER
ABBOTT-85761	ALOX5AP	BIPOLAR DISORDER
MESREN MR	ALOX5AP	BIPOLAR DISORDER
Meclofenamate	ALOX5AP	BIPOLAR DISORDER
SALAZOPYRIN-EN	ALOX5AP	BIPOLAR DISORDER
CANASA	ALOX5AP	BIPOLAR DISORDER
INF-4668	ALOX5AP	BIPOLAR DISORDER
A-85761	ALOX5AP	BIPOLAR DISORDER
Balsalazide	ALOX5AP	BIPOLAR DISORDER
MEZAVANT XL	ALOX5AP	BIPOLAR DISORDER
Mesalazine	ALOX5AP	BIPOLAR DISORDER
Meclodium	ALOX5AP	BIPOLAR DISORDER
SULPHASALAZINE	ALOX5AP	BIPOLAR DISORDER
Meclomen	ALOX5AP	BIPOLAR DISORDER
APRISO	ALOX5AP	BIPOLAR DISORDER
Salofalk	ALOX5AP	BIPOLAR DISORDER
DELZICOL	ALOX5AP	BIPOLAR DISORDER
ATRELEUTON	ALOX5AP	BIPOLAR DISORDER
Azulfidine EN-Tabs	ALOX5AP	BIPOLAR DISORDER
LIALDA	ALOX5AP	BIPOLAR DISORDER
Sfrowasa	ALOX5AP	BIPOLAR DISORDER
Meclofenamic Acid	ALOX5AP	BIPOLAR DISORDER
Salazopyrin E.C.	ALOX5AP	BIPOLAR DISORDER
Sulfasalazine	ALOX5AP	BIPOLAR DISORDER
SAS-500	ALOX5AP	BIPOLAR DISORDER
SALAZOPYRIN	ALOX5AP	BIPOLAR DISORDER
SALICYLAZOSULFAPYRIDINE	ALOX5AP	BIPOLAR DISORDER
PENTASA SR	ALOX5AP	BIPOLAR DISORDER
ABT-761	ALOX5AP	BIPOLAR DISORDER
Azulfidine EN	ALOX5AP	BIPOLAR DISORDER
IPOCOL	ALOX5AP	BIPOLAR DISORDER
AZULFIDINE	ALOX5AP	BIPOLAR DISORDER
FISALAMINE	ALOX5AP	BIPOLAR DISORDER
S.A.S.-500	ALOX5AP	BIPOLAR DISORDER
Olsalazine	ALOX5AP	BIPOLAR DISORDER
COLTEC EC	ALOX5AP	BIPOLAR DISORDER
OCTASA	ALOX5AP	BIPOLAR DISORDER
ASACOL HD	ALOX5AP	BIPOLAR DISORDER
ZYFLO CR	ALOX5AP	BIPOLAR DISORDER
S.A.S.	ALOX5AP	BIPOLAR DISORDER
Dipentum	ALOX5AP	BIPOLAR DISORDER
CI-583	ALOX5AP	BIPOLAR DISORDER
MIPOMERSEN	APOB	ALZHEIMER'S DISEASE
Prolia	ATP2A2	SCHIZOPHRENIA
Xgeva	ATP2A2	SCHIZOPHRENIA
Prolia, Ranmark Xgeva	ATP2A2	SCHIZOPHRENIA
CHEMBL2364162	ATP2A2	SCHIZOPHRENIA
AMGN-0007	ATP2A2	SCHIZOPHRENIA
Pantoprazole Sodium	ATP4A	SCHIZOPHRENIA
Protonix Iv	ATP4A	SCHIZOPHRENIA
CHEMBL2095173	ATP4A	SCHIZOPHRENIA
Esomeprazole Magnesium	ATP4A	SCHIZOPHRENIA
NEXIUM	ATP4A	SCHIZOPHRENIA
Nexium 24hr	ATP4A	SCHIZOPHRENIA
H199/18 Magnesium Trihydrate	ATP4A	SCHIZOPHRENIA
DEXLANSOPRAZOLE	ATP4A	SCHIZOPHRENIA
T-168390	ATP4A	SCHIZOPHRENIA
DEXILANT SOLUTAB	ATP4A	SCHIZOPHRENIA
Kapidex	ATP4A	SCHIZOPHRENIA
TAK-390	ATP4A	SCHIZOPHRENIA
DEXILANT	ATP4A	SCHIZOPHRENIA
ACIPHEX	ATP4A	SCHIZOPHRENIA
Aciphex sprinkle	ATP4A	SCHIZOPHRENIA
PARIET	ATP4A	SCHIZOPHRENIA
RABEPRAZOLE SODIUM	ATP4A	SCHIZOPHRENIA
LY-307640	ATP4A	SCHIZOPHRENIA
LOSEC MUPS	ATP4A	SCHIZOPHRENIA
OMERAN	ATP4A	SCHIZOPHRENIA
MEZZOPRAM	ATP4A	SCHIZOPHRENIA
Zanprol	ATP4A	SCHIZOPHRENIA
H 168/68	ATP4A	SCHIZOPHRENIA
Mopral	ATP4A	SCHIZOPHRENIA
NEXIUM IV	ATP4A	SCHIZOPHRENIA
H199/18 Sodium	ATP4A	SCHIZOPHRENIA
Esomeprazole Sodium	ATP4A	SCHIZOPHRENIA
ESOMEPRAZOLE STRONTIUM	ATP4A	SCHIZOPHRENIA
FM0F67	ATP4A	SCHIZOPHRENIA
Omeprazole Magnesium	ATP4A	SCHIZOPHRENIA
PRILOSEC OTC	ATP4A	SCHIZOPHRENIA
H 168/68 Magnesium	ATP4A	SCHIZOPHRENIA
PREVACID IV	ATP4A	SCHIZOPHRENIA
OPIREN	ATP4A	SCHIZOPHRENIA
ZOTON	ATP4A	SCHIZOPHRENIA
LANSOPRAZOLE	ATP4A	SCHIZOPHRENIA
Digitoxoside	ATP4A	SCHIZOPHRENIA
Nativelle Digitaline	ATP4A	SCHIZOPHRENIA
Crystodigin	ATP4A	SCHIZOPHRENIA
DIGITOXIN	ATP4A	SCHIZOPHRENIA
DIGIMERCK	ATP4A	SCHIZOPHRENIA
CHEMBL2095186	ATP4A	SCHIZOPHRENIA
Deslanoside	ATP4A	SCHIZOPHRENIA
Cedilanid-D	ATP4A	SCHIZOPHRENIA
Desacetyl-Lanatoside C	ATP4A	SCHIZOPHRENIA
Acetyldigitoxin	ATP4A	SCHIZOPHRENIA
ACYLANID	ATP4A	SCHIZOPHRENIA
Lanoxin-125	ATP4A	SCHIZOPHRENIA
LANOXIN PEDIATRIC	ATP4A	SCHIZOPHRENIA
Lanoxicaps	ATP4A	SCHIZOPHRENIA
Lanoxin-PG	ATP4A	SCHIZOPHRENIA
Esomeprazole	ATP4A	SCHIZOPHRENIA
Potassium gluconate	ATP4A	SCHIZOPHRENIA
Rabeprazole	ATP4A	SCHIZOPHRENIA
Almitrine	ATP4A	SCHIZOPHRENIA
Ciclopirox	ATP4A	SCHIZOPHRENIA
Istaroxime	ATP4A	SCHIZOPHRENIA
Magnesium acetate	ATP4A	SCHIZOPHRENIA
Magnesium cation	ATP4A	SCHIZOPHRENIA
Magnesium gluconate	ATP4A	SCHIZOPHRENIA
Magnesium lactate	ATP4A	SCHIZOPHRENIA
Magnesium levulinate	ATP4A	SCHIZOPHRENIA
Ouabain	ATP4A	SCHIZOPHRENIA
Potassium acetate	ATP4A	SCHIZOPHRENIA
Potassium cation	ATP4A	SCHIZOPHRENIA
Potassium sulfate	ATP4A	SCHIZOPHRENIA
Rubidium Rb-82	ATP4A	SCHIZOPHRENIA
Trichlormethiazide	ATP4A	SCHIZOPHRENIA
NEXIUM CONTROL	ATP4A	SCHIZOPHRENIA
PANTOLOC CONTROL	ATP4A	SCHIZOPHRENIA
Nexium I.V.	ATP4A	SCHIZOPHRENIA
Emozul	ATP4A	SCHIZOPHRENIA
Vascace	BACE1	ALZHEIMER'S DISEASE
RO 31-2848/006	BACE1	ALZHEIMER'S DISEASE
INHIBACE	BACE1	ALZHEIMER'S DISEASE
CILAZAPRIL	BACE1	ALZHEIMER'S DISEASE
Ro-312848006	BACE1	ALZHEIMER'S DISEASE
CHEMBL2096989	BACE1	ALZHEIMER'S DISEASE
1-(3-Mercapto-2-Methyl-Propionyl)-Pyrrolidine-2-Carboxylic Acid	BACE1	ALZHEIMER'S DISEASE
Benazepril	BACE1	ALZHEIMER'S DISEASE
Candoxatril	BACE1	ALZHEIMER'S DISEASE
Enalapril	BACE1	ALZHEIMER'S DISEASE
Fosinopril	BACE1	ALZHEIMER'S DISEASE
Lisinopril	BACE1	ALZHEIMER'S DISEASE
Moexipril	BACE1	ALZHEIMER'S DISEASE
N-acetyl-alpha-D-glucosamine	BACE1	ALZHEIMER'S DISEASE
Omapatrilat	BACE1	ALZHEIMER'S DISEASE
Perindopril	BACE1	ALZHEIMER'S DISEASE
Quinapril	BACE1	ALZHEIMER'S DISEASE
Rescinnamine	BACE1	ALZHEIMER'S DISEASE
Spirapril	BACE1	ALZHEIMER'S DISEASE
Temocapril	BACE1	ALZHEIMER'S DISEASE
Trandolapril	BACE1	ALZHEIMER'S DISEASE
Zofenopril	BACE1	ALZHEIMER'S DISEASE
Hyteneze 25	BACE1	ALZHEIMER'S DISEASE
Univasc	BACE1	ALZHEIMER'S DISEASE
MAVIK	BACE1	ALZHEIMER'S DISEASE
Hyteneze 12.5	BACE1	ALZHEIMER'S DISEASE
ECOPACE	BACE1	ALZHEIMER'S DISEASE
RANACE	BACE1	ALZHEIMER'S DISEASE
SQ-28555	BACE1	ALZHEIMER'S DISEASE
MCN-A-2833	BACE1	ALZHEIMER'S DISEASE
CI-906	BACE1	ALZHEIMER'S DISEASE
RU-44570	BACE1	ALZHEIMER'S DISEASE
GOPTEN	BACE1	ALZHEIMER'S DISEASE
MK-521	BACE1	ALZHEIMER'S DISEASE
NOYADA	BACE1	ALZHEIMER'S DISEASE
Capoten	BACE1	ALZHEIMER'S DISEASE
INDOLAPRIL	BACE1	ALZHEIMER'S DISEASE
Odrik	BACE1	ALZHEIMER'S DISEASE
Uniretic	BACE1	ALZHEIMER'S DISEASE
HOE-498	BACE1	ALZHEIMER'S DISEASE
LOPACE	BACE1	ALZHEIMER'S DISEASE
Monopril	BACE1	ALZHEIMER'S DISEASE
ABX-MA1	BCAM	ALZHEIMER'S DISEASE
CHEMBL3712863	BCAM	ALZHEIMER'S DISEASE
Betaine HCl	BHMT2	UNIPOLAR DEPRESSION
BETAINE HYDROCHLORIDE	BHMT2	UNIPOLAR DEPRESSION
Acidol Pepsin	BHMT2	UNIPOLAR DEPRESSION
CYSTADANE	BHMT2	UNIPOLAR DEPRESSION
LYCINE HYDROCHLORIDE	BHMT2	UNIPOLAR DEPRESSION
Lycine HCl	BHMT2	UNIPOLAR DEPRESSION
CHEMBL3391661	BHMT2	UNIPOLAR DEPRESSION
Methionine	BHMT2	UNIPOLAR DEPRESSION
S-(D-Carboxybutyl)-L-Homocysteine	BHMT2	UNIPOLAR DEPRESSION
Betaine	BHMT2	UNIPOLAR DEPRESSION
Betaine, anhydrous	BHMT2	UNIPOLAR DEPRESSION
FAMPYRA	CACNA1A	ANXIETY DISORDER
Ampyra	CACNA1A	ANXIETY DISORDER
FAMPRIDINE	CACNA1A	ANXIETY DISORDER
CHEMBL2363032	CACNA1H	ANXIETY DISORDER
TERODILINE	CACNA1H	ANXIETY DISORDER
MICTURIN 25	CACNA1H	ANXIETY DISORDER
MICTURIN 12.5	CACNA1H	ANXIETY DISORDER
TERODILINE HYDROCHLORIDE	CACNA1H	ANXIETY DISORDER
Terodiline HCl	CACNA1H	ANXIETY DISORDER
VASCOR	CACNA1H	ANXIETY DISORDER
Bepridil HCl	CACNA1H	ANXIETY DISORDER
CERM 1978	CACNA1H	ANXIETY DISORDER
Bepadin	CACNA1H	ANXIETY DISORDER
BEPRIDIL HYDROCHLORIDE	CACNA1H	ANXIETY DISORDER
ATAGABALIN	CACNA1H	ANXIETY DISORDER
ALZAIN	CACNA1H	ANXIETY DISORDER
Lyrica cr	CACNA1H	ANXIETY DISORDER
MJF-12637	CACNA1H	ANXIETY DISORDER
SULOCTIDIL	CACNA1H	ANXIETY DISORDER
CP-556S	CACNA1H	ANXIETY DISORDER
CHEMBL1800	CACNA1H	ANXIETY DISORDER
NBI-77860	CACNA1H	ANXIETY DISORDER
GSK561679	CACNA1H	ANXIETY DISORDER
GSK561679A	CACNA1H	ANXIETY DISORDER
Crf1 Antagonist	CACNA1H	ANXIETY DISORDER
BMS562086	CACNA1H	ANXIETY DISORDER
GW-876008	CACNA1H	ANXIETY DISORDER
Emicerfont	CACNA1H	ANXIETY DISORDER
GW876008X	CACNA1H	ANXIETY DISORDER
ONO-2333Ms	CACNA1H	ANXIETY DISORDER
Corticorelin ovine triflutate	CACNA1H	ANXIETY DISORDER
MILONTIN	CACNA1H	ANXIETY DISORDER
EMESIDE	CACNA1H	ANXIETY DISORDER
ETHOSUXIMIDE	CACNA1H	ANXIETY DISORDER
PHENSUXIMIDE	CACNA1H	ANXIETY DISORDER
ZARONTIN	CACNA1H	ANXIETY DISORDER
CI-366	CACNA1H	ANXIETY DISORDER
ISOETHADIONE	CACNA1H	ANXIETY DISORDER
CN-10,395	CACNA1H	ANXIETY DISORDER
PARAMETHADIONE	CACNA1H	ANXIETY DISORDER
POSICOR 100	CACNA1H	ANXIETY DISORDER
Celontin	CACNA1H	ANXIETY DISORDER
SUXINUTIN	CACNA1H	ANXIETY DISORDER
MESUXIMIDE	CACNA1H	ANXIETY DISORDER
TROXIDONE	CACNA1H	ANXIETY DISORDER
METHSUXIMIDE	CACNA1H	ANXIETY DISORDER
CN-10395	CACNA1H	ANXIETY DISORDER
PM-671	CACNA1H	ANXIETY DISORDER
PARADIONE	CACNA1H	ANXIETY DISORDER
Trimethadione	CACNA1H	ANXIETY DISORDER
Tridione	CACNA1H	ANXIETY DISORDER
POSICOR 50	CACNA1H	ANXIETY DISORDER
Posicor	CACNA1H	ANXIETY DISORDER
PF-03475952	CACNA2D2	ANXIETY DISORDER
CHEMBL3232692	CACNA2D2	ANXIETY DISORDER
Bivatuzumab	CACNA2D2	ANXIETY DISORDER
BIWA-1-DM1	CACNA2D2	ANXIETY DISORDER
BIVATUZUMAB MERTANSINE	CACNA2D2	ANXIETY DISORDER
Hyaluronic acid	CACNA2D2	ANXIETY DISORDER
AXALID	CACNA2D2	ANXIETY DISORDER
Rewisca	CACNA2D2	ANXIETY DISORDER
GKE-841	CACNA2D3	ANXIETY DISORDER
AWD21-360	CACNA2D3	ANXIETY DISORDER
Ezogabine	CACNA2D3	ANXIETY DISORDER
Retigabine	CACNA2D3	ANXIETY DISORDER
WAY-143841	CACNA2D3	ANXIETY DISORDER
D-23129	CACNA2D3	ANXIETY DISORDER
Trobalt	CACNA2D3	ANXIETY DISORDER
GW582892X	CACNA2D3	ANXIETY DISORDER
Potiga	CACNA2D3	ANXIETY DISORDER
Mibampator	CACNG4	ANXIETY DISORDER
LY-451395	CACNG4	ANXIETY DISORDER
Perampanel	CACNG4	ANXIETY DISORDER
Trokendi XR	CACNG4	ANXIETY DISORDER
Zonampanel	CACNG4	ANXIETY DISORDER
ORG-26576	CACNG4	ANXIETY DISORDER
BGG492	CACNG4	ANXIETY DISORDER
TOPAMAX SPRINKLE	CACNG4	ANXIETY DISORDER
FYCOMPA	CACNG4	ANXIETY DISORDER
SCH-900460	CACNG4	ANXIETY DISORDER
E2007	CACNG4	ANXIETY DISORDER
ORG-24448	CACNG4	ANXIETY DISORDER
Topamax	CACNG4	ANXIETY DISORDER
Selurampanel	CACNG4	ANXIETY DISORDER
ER-155055-90	CACNG4	ANXIETY DISORDER
YM872	CACNG4	ANXIETY DISORDER
CX-691	CACNG4	ANXIETY DISORDER
LY-293558	CACNG4	ANXIETY DISORDER
ONO-4819	CAST	ALZHEIMER'S DISEASE
Rivenprost	CAST	ALZHEIMER'S DISEASE
CHEMBL1836	CAST	ALZHEIMER'S DISEASE
Cytotec	CAST	ALZHEIMER'S DISEASE
Mysodelle	CAST	ALZHEIMER'S DISEASE
Topogyne	CAST	ALZHEIMER'S DISEASE
CHEMBL3710	CAST	ALZHEIMER'S DISEASE
YTTRIUM Y 90 TACATUZUMAB TETRAXETAN	CAST	ALZHEIMER'S DISEASE
YTTRIUM (90Y) TACATUZUMAB TETRAXETAN	CAST	ALZHEIMER'S DISEASE
Afp-Cide	CAST	ALZHEIMER'S DISEASE
HAFP-31	CAST	ALZHEIMER'S DISEASE
CHEMBL3712864	CAST	ALZHEIMER'S DISEASE
Castor oil	CAST	ALZHEIMER'S DISEASE
Dinoprostone	CAST	ALZHEIMER'S DISEASE
Grapiprant	CAST	ALZHEIMER'S DISEASE
Limaprost	CAST	ALZHEIMER'S DISEASE
Bimatoprost	CAST	ALZHEIMER'S DISEASE
Gemeprost	CAST	ALZHEIMER'S DISEASE
Prostin E2	CAST	ALZHEIMER'S DISEASE
CERVIDIL	CAST	ALZHEIMER'S DISEASE
DINOPROSTONE BETA-CYCLODEXTRIN CLATHRATE	CAST	ALZHEIMER'S DISEASE
Propess	CAST	ALZHEIMER'S DISEASE
U-12062	CAST	ALZHEIMER'S DISEASE
PREPIDIL	CAST	ALZHEIMER'S DISEASE
U-12,062	CAST	ALZHEIMER'S DISEASE
SGI-1776	CDC25A	ALZHEIMER'S DISEASE
CHEMBL3559682	CDC25A	ALZHEIMER'S DISEASE
(2S)-1,3-benzothiazol-2-yl{2-[(2-pyridin-3-ylethyl)amino]pyrimidin-4-yl}ethanenitrile	CDC25A	ALZHEIMER'S DISEASE
(3e)-3-[(4-Hydroxyphenyl)Imino]-1h-Indol-2(3h)-One	CDC25A	ALZHEIMER'S DISEASE
(4R)-7,8-dichloro-1',9-dimethyl-1-oxo-1,2,4,9-tetrahydrospiro[beta-carboline-3,4'-piperidine]-4-carbonitrile	CDC25A	ALZHEIMER'S DISEASE
(4R)-7-chloro-9-methyl-1-oxo-1,2,4,9-tetrahydrospiro[beta-carboline-3,4'-piperidine]-4-carbonitrile	CDC25A	ALZHEIMER'S DISEASE
2,3-diphenyl-1H-indole-7-carboxylic acid	CDC25A	ALZHEIMER'S DISEASE
3,4-Dihydroxy-1-Methylquinolin-2(1h)-One	CDC25A	ALZHEIMER'S DISEASE
4-(4-hydroxy-3-methylphenyl)-6-phenylpyrimidin-2(5H)-one	CDC25A	ALZHEIMER'S DISEASE
4-[3-(4-chlorophenyl)-2,1-benzisoxazol-5-yl]pyrimidin-2-amine	CDC25A	ALZHEIMER'S DISEASE
5,7-DIHYDROXY-2-(3,4,5-TRIHYDROXYPHENYL)-4H-CHROMEN-4-ONE	CDC25A	ALZHEIMER'S DISEASE
6-(5-BROMO-2-HYDROXYPHENYL)-2-OXO-4-PHENYL-1,2-DIHYDROPYRIDINE-3-CARBONITRILE	CDC25A	ALZHEIMER'S DISEASE
Adenosine phosphate	CDC25A	ALZHEIMER'S DISEASE
Imidazole	CDC25A	ALZHEIMER'S DISEASE
IMIDAZOPYRIDAZIN 1	CDC25A	ALZHEIMER'S DISEASE
LY-294002	CDC25A	ALZHEIMER'S DISEASE
N-cyclohexyl-3-[3-(trifluoromethyl)phenyl][1,2,4]triazolo[4,3-b]pyridazin-6-amine	CDC25A	ALZHEIMER'S DISEASE
N-phenyl-1H-pyrrolo[2,3-b]pyridin-3-amine	CDC25A	ALZHEIMER'S DISEASE
S,S-(2-Hydroxyethyl)Thiocysteine	CDC25A	ALZHEIMER'S DISEASE
TOZASERTIB	CDC25B	ALZHEIMER'S DISEASE
Alisertib	CDC25B	ALZHEIMER'S DISEASE
MLN-8237	CDC25B	ALZHEIMER'S DISEASE
MLN-8054	CDC25B	ALZHEIMER'S DISEASE
AMG-900	CDC25B	ALZHEIMER'S DISEASE
CHEMBL3055	CDK20	ANXIETY DISORDER
ALVOCIDIB	CDK20	ANXIETY DISORDER
HMR 1275	CDK20	ANXIETY DISORDER
Phosphonothreonine	CDK20	ANXIETY DISORDER
TLK199	CDK5	ALZHEIMER'S DISEASE
TELINTRA	CDK5	ALZHEIMER'S DISEASE
Ezatiostat HCl	CDK5	ALZHEIMER'S DISEASE
TER199	CDK5	ALZHEIMER'S DISEASE
EZATIOSTAT HYDROCHLORIDE	CDK5	ALZHEIMER'S DISEASE
CHEMBL3902	CDK5	ALZHEIMER'S DISEASE
WYE-103760	CDK5	ALZHEIMER'S DISEASE
PF-5212377	CDK5	ALZHEIMER'S DISEASE
SAM-760	CDK5	ALZHEIMER'S DISEASE
CHEMBL3371	CDK5	ALZHEIMER'S DISEASE
LU AE58054	CDK5	ALZHEIMER'S DISEASE
WAY-262531	CDK5	ALZHEIMER'S DISEASE
Cerlapirdine	CDK5	ALZHEIMER'S DISEASE
SAM-531	CDK5	ALZHEIMER'S DISEASE
PF-05212365	CDK5	ALZHEIMER'S DISEASE
Intepirdine	CDK5	ALZHEIMER'S DISEASE
RVT-101	CDK5	ALZHEIMER'S DISEASE
SB-742457	CDK5	ALZHEIMER'S DISEASE
GSK742457	CDK5	ALZHEIMER'S DISEASE
CHEMBL4223	CDK5	ALZHEIMER'S DISEASE
CHEMBL2014	CDK5	ALZHEIMER'S DISEASE
(9R,10R)-9-(S-glutathionyl)-10-hydroxy-9,10-dihydrophenanthrene	CDK5	ALZHEIMER'S DISEASE
2-(N-Morpholino)-Ethanesulfonic Acid	CDK5	ALZHEIMER'S DISEASE
alpha-Tocopherol succinate	CDK5	ALZHEIMER'S DISEASE
Busulfan	CDK5	ALZHEIMER'S DISEASE
Canfosfamide	CDK5	ALZHEIMER'S DISEASE
Carbocisteine	CDK5	ALZHEIMER'S DISEASE
Carboplatin	CDK5	ALZHEIMER'S DISEASE
Chlorambucil	CDK5	ALZHEIMER'S DISEASE
Cibacron Blue	CDK5	ALZHEIMER'S DISEASE
Cisplatin	CDK5	ALZHEIMER'S DISEASE
Clozapine	CDK5	ALZHEIMER'S DISEASE
Curcumin	CDK5	ALZHEIMER'S DISEASE
Curcumin sulfate	CDK5	ALZHEIMER'S DISEASE
D-alpha-Tocopherol acetate	CDK5	ALZHEIMER'S DISEASE
Dinitrochlorobenzene	CDK5	ALZHEIMER'S DISEASE
Ezatiostat	CDK5	ALZHEIMER'S DISEASE
Glutathione	CDK5	ALZHEIMER'S DISEASE
Glutathione Sulfonic Acid	CDK5	ALZHEIMER'S DISEASE
Glycerin	CDK5	ALZHEIMER'S DISEASE
Hypericin	CDK5	ALZHEIMER'S DISEASE
Oxaliplatin	CDK5	ALZHEIMER'S DISEASE
S-(4-BROMOBENZYL)CYSTEINE	CDK5	ALZHEIMER'S DISEASE
S-(P-Nitrobenzyl)Glutathione	CDK5	ALZHEIMER'S DISEASE
S-Hexylglutathione	CDK5	ALZHEIMER'S DISEASE
S-Hydroxycysteine	CDK5	ALZHEIMER'S DISEASE
S-NONYL-CYSTEINE	CDK5	ALZHEIMER'S DISEASE
Sulfamethoxazole	CDK5	ALZHEIMER'S DISEASE
Amoxapine	CDK5	ALZHEIMER'S DISEASE
Aripiprazole	CDK5	ALZHEIMER'S DISEASE
Aripiprazole lauroxil	CDK5	ALZHEIMER'S DISEASE
Asenapine	CDK5	ALZHEIMER'S DISEASE
Dihydroergocornine	CDK5	ALZHEIMER'S DISEASE
Dihydroergocristine	CDK5	ALZHEIMER'S DISEASE
Dimethyltryptamine	CDK5	ALZHEIMER'S DISEASE
Ergoloid mesylate	CDK5	ALZHEIMER'S DISEASE
Iloperidone	CDK5	ALZHEIMER'S DISEASE
Lysergic acid diethylamide	CDK5	ALZHEIMER'S DISEASE
PRX-07034	CDK5	ALZHEIMER'S DISEASE
Quetiapine	CDK5	ALZHEIMER'S DISEASE
Sertindole	CDK5	ALZHEIMER'S DISEASE
Setiptiline	CDK5	ALZHEIMER'S DISEASE
SGS518	CDK5	ALZHEIMER'S DISEASE
SUVN-502	CDK5	ALZHEIMER'S DISEASE
Tiapride	CDK5	ALZHEIMER'S DISEASE
Ziprasidone	CDK5	ALZHEIMER'S DISEASE
Buprenorphine	CDK5	ALZHEIMER'S DISEASE
Solian 100	CDK5	ALZHEIMER'S DISEASE
Solian 400	CDK5	ALZHEIMER'S DISEASE
Amisulpride	CDK5	ALZHEIMER'S DISEASE
Zimeldine	CDK5	ALZHEIMER'S DISEASE
Zimelidine	CDK5	ALZHEIMER'S DISEASE
Dexfenfluramine	CDK5	ALZHEIMER'S DISEASE
Solian 200	CDK5	ALZHEIMER'S DISEASE
SOLIAN 50	CDK5	ALZHEIMER'S DISEASE
Solian	CDK5	ALZHEIMER'S DISEASE
Zelmid	CDK5	ALZHEIMER'S DISEASE
Normud	CDK5	ALZHEIMER'S DISEASE
SOFINICLINE	CHRNA2	ALZHEIMER'S DISEASE
NiQuitin Mint	CHRNA2	ALZHEIMER'S DISEASE
Nicotinell TTS 30	CHRNA2	ALZHEIMER'S DISEASE
NICOTINELL TTS 20	CHRNA2	ALZHEIMER'S DISEASE
NIQUITIN STRIPS MINT	CHRNA2	ALZHEIMER'S DISEASE
NICOTINELL TTS 10	CHRNA2	ALZHEIMER'S DISEASE
Stoppers	CHRNA2	ALZHEIMER'S DISEASE
NICOTINELL SUPPORT	CHRNA2	ALZHEIMER'S DISEASE
Dexmecamylamine	CHRNA2	ALZHEIMER'S DISEASE
ABT-894	CHRNA2	ALZHEIMER'S DISEASE
TC-5214	CHRNA2	ALZHEIMER'S DISEASE
NICOPATCH	CHRNA2	ALZHEIMER'S DISEASE
TC-1734	CHRNA2	ALZHEIMER'S DISEASE
Pozanicline	CHRNA2	ALZHEIMER'S DISEASE
TC-01734	CHRNA2	ALZHEIMER'S DISEASE
AZD3480	CHRNA2	ALZHEIMER'S DISEASE
TC-6683	CHRNA2	ALZHEIMER'S DISEASE
NICORETTE INVISI	CHRNA2	ALZHEIMER'S DISEASE
CP-601,927	CHRNA2	ALZHEIMER'S DISEASE
Habitrol	CHRNA2	ALZHEIMER'S DISEASE
A-422894.0	CHRNA2	ALZHEIMER'S DISEASE
NIH-11008	CHRNA2	ALZHEIMER'S DISEASE
NERAMEXANE MESYLATE	CHRNA9	ALZHEIMER'S DISEASE
CHEMBL2109238	CHRNA9	ALZHEIMER'S DISEASE
CHEMBL2492	CHRNA9	ALZHEIMER'S DISEASE
Encenicline	CHRNA9	ALZHEIMER'S DISEASE
MT-4666	CHRNA9	ALZHEIMER'S DISEASE
EVP-6124	CHRNA9	ALZHEIMER'S DISEASE
SSR180711C	CHRNA9	ALZHEIMER'S DISEASE
MEM-3454	CHRNA9	ALZHEIMER'S DISEASE
RG-3487	CHRNA9	ALZHEIMER'S DISEASE
ND0801	CHRNA9	ALZHEIMER'S DISEASE
AZD-0328	CHRNA9	ALZHEIMER'S DISEASE
PHA-543613	CHRNA9	ALZHEIMER'S DISEASE
TC-5619	CHRNA9	ALZHEIMER'S DISEASE
APN-1125	CHRNA9	ALZHEIMER'S DISEASE
Anvylic-3288	CHRNA9	ALZHEIMER'S DISEASE
XY-4083	CHRNA9	ALZHEIMER'S DISEASE
UCI-4083	CHRNA9	ALZHEIMER'S DISEASE
CCMI	CHRNA9	ALZHEIMER'S DISEASE
ABT-107	CHRNA9	ALZHEIMER'S DISEASE
ATG003	CHRNA9	ALZHEIMER'S DISEASE
Galantamine	CHRNA9	ALZHEIMER'S DISEASE
Lobeline	CHRNA9	ALZHEIMER'S DISEASE
RPI-78M	CHRNA9	ALZHEIMER'S DISEASE
Tetraethylammonium	CHRNA9	ALZHEIMER'S DISEASE
Amantadine	CHRNA9	ALZHEIMER'S DISEASE
Amobarbital	CHRNA9	ALZHEIMER'S DISEASE
Aprobarbital	CHRNA9	ALZHEIMER'S DISEASE
Barbital	CHRNA9	ALZHEIMER'S DISEASE
Barbituric acid derivative	CHRNA9	ALZHEIMER'S DISEASE
Butabarbital	CHRNA9	ALZHEIMER'S DISEASE
Butalbital	CHRNA9	ALZHEIMER'S DISEASE
Butobarbital	CHRNA9	ALZHEIMER'S DISEASE
Choline	CHRNA9	ALZHEIMER'S DISEASE
Choline salicylate	CHRNA9	ALZHEIMER'S DISEASE
Cytisine	CHRNA9	ALZHEIMER'S DISEASE
Epibatidine	CHRNA9	ALZHEIMER'S DISEASE
GTS-21	CHRNA9	ALZHEIMER'S DISEASE
Heptabarbital	CHRNA9	ALZHEIMER'S DISEASE
Hexobarbital	CHRNA9	ALZHEIMER'S DISEASE
Metharbital	CHRNA9	ALZHEIMER'S DISEASE
Methylphenobarbital	CHRNA9	ALZHEIMER'S DISEASE
Phenobarbital	CHRNA9	ALZHEIMER'S DISEASE
Primidone	CHRNA9	ALZHEIMER'S DISEASE
Secobarbital	CHRNA9	ALZHEIMER'S DISEASE
Talbutal	CHRNA9	ALZHEIMER'S DISEASE
Tubocurarine	CHRNA9	ALZHEIMER'S DISEASE
Neramexane	CHRNA9	ALZHEIMER'S DISEASE
MITIGARE	CNTN1	PARKINSON'S DISEASE
Colchicine	CNTN1	PARKINSON'S DISEASE
CROLIBULIN	CNTN1	PARKINSON'S DISEASE
TRASTUZUMAB-MCC-DM1 T-DM1	CNTN1	PARKINSON'S DISEASE
XYOTAX	CNTN1	PARKINSON'S DISEASE
Paclitaxel	CNTN1	PARKINSON'S DISEASE
ADCETRIS	CNTN1	PARKINSON'S DISEASE
COLCRYS	CNTN1	PARKINSON'S DISEASE
cAC10-vcMMAE	CNTN1	PARKINSON'S DISEASE
Taxol 100	CNTN1	PARKINSON'S DISEASE
VINBLASTINE	CNTN1	PARKINSON'S DISEASE
JEVTANA KIT	CNTN1	PARKINSON'S DISEASE
AL-208	CNTN1	PARKINSON'S DISEASE
EPC2407	CNTN1	PARKINSON'S DISEASE
CABAZITAXEL	CNTN1	PARKINSON'S DISEASE
FOSBRETABULIN	CNTN1	PARKINSON'S DISEASE
SAGOPILONE	CNTN1	PARKINSON'S DISEASE
AL-108	CNTN1	PARKINSON'S DISEASE
BRENTUXIMAB VEDOTIN	CNTN1	PARKINSON'S DISEASE
CHEMBL1996	CSF3R	UNIPOLAR DEPRESSION
Lipegfilgrastim	CSF3R	UNIPOLAR DEPRESSION
Neulasta	CSF3R	UNIPOLAR DEPRESSION
PEGFILGRASTIM	CSF3R	UNIPOLAR DEPRESSION
CHEMBL3234	CSF3R	UNIPOLAR DEPRESSION
Metreleptin	CSF3R	UNIPOLAR DEPRESSION
CHEMBL5913	CSF3R	UNIPOLAR DEPRESSION
FavId	CSF3R	UNIPOLAR DEPRESSION
Lenograstim	CSF3R	UNIPOLAR DEPRESSION
1-Ter-Butyl-3-P-Tolyl-1h-Pyrazolo[3,4-D]Pyrimidin-4-Ylamine	CSF3R	UNIPOLAR DEPRESSION
Phosphonotyrosine	CSF3R	UNIPOLAR DEPRESSION
Leptin	CSF3R	UNIPOLAR DEPRESSION
SATRALIZUMAB	CSF3R	UNIPOLAR DEPRESSION
THALOMID	CUL3	SCHIZOPHRENIA
Imnovid	CUL3	SCHIZOPHRENIA
BARDOXOLONE METHYL	CUL3	SCHIZOPHRENIA
NSC-713200	CUL3	SCHIZOPHRENIA
Dimethyl Fumarate	CUL3	SCHIZOPHRENIA
RTA-402	CUL3	SCHIZOPHRENIA
DIMETHYL FUMAR	CUL3	SCHIZOPHRENIA
Tecfidera	CUL3	SCHIZOPHRENIA
CDDO-Me	CUL3	SCHIZOPHRENIA
AZL 0 211089	CUL3	SCHIZOPHRENIA
AZL-0211089	CUL3	SCHIZOPHRENIA
PROXIBARBAL	DAO	SCHIZOPHRENIA
CHEMBL2118	DAO	SCHIZOPHRENIA
GLIPIZIDE	DAO	SCHIZOPHRENIA
Glucotrol	DAO	SCHIZOPHRENIA
MINODIAB 2.5	DAO	SCHIZOPHRENIA
CP-28720	DAO	SCHIZOPHRENIA
GLUCOTROL XL	DAO	SCHIZOPHRENIA
K 4024	DAO	SCHIZOPHRENIA
CP-28,720	DAO	SCHIZOPHRENIA
MINODIAB 5	DAO	SCHIZOPHRENIA
GLIBENESE	DAO	SCHIZOPHRENIA
CHEMBL2096972	DAO	SCHIZOPHRENIA
TOLAZAMIDE	DAO	SCHIZOPHRENIA
Tolinase	DAO	SCHIZOPHRENIA
U-17835	DAO	SCHIZOPHRENIA
Orinase Diagnostic	DAO	SCHIZOPHRENIA
Tolbutamide sodium	DAO	SCHIZOPHRENIA
TOLBUTAMIDE SODIUM, STERILE	DAO	SCHIZOPHRENIA
AMARYL	DAO	SCHIZOPHRENIA
HOE 490	DAO	SCHIZOPHRENIA
NIDDARYL	DAO	SCHIZOPHRENIA
Glimepiride	DAO	SCHIZOPHRENIA
Glibenclamide	DAO	SCHIZOPHRENIA
Gliken	DAO	SCHIZOPHRENIA
DIABETA	DAO	SCHIZOPHRENIA
GLYBURIDE	DAO	SCHIZOPHRENIA
Glyburide (Micronized)	DAO	SCHIZOPHRENIA
Lederglib	DAO	SCHIZOPHRENIA
Diabetamide 2.5	DAO	SCHIZOPHRENIA
EUGLUCON	DAO	SCHIZOPHRENIA
Diabetamide 5	DAO	SCHIZOPHRENIA
Libanil	DAO	SCHIZOPHRENIA
GLYNASE	DAO	SCHIZOPHRENIA
HB 419	DAO	SCHIZOPHRENIA
Micronase	DAO	SCHIZOPHRENIA
MALIX	DAO	SCHIZOPHRENIA
U-26,452	DAO	SCHIZOPHRENIA
SEMI-DAONIL	DAO	SCHIZOPHRENIA
Calabren	DAO	SCHIZOPHRENIA
U-26452	DAO	SCHIZOPHRENIA
DAONIL	DAO	SCHIZOPHRENIA
Glynase Prestab	DAO	SCHIZOPHRENIA
Enyglid	DAO	SCHIZOPHRENIA
AG-EE 623 ZW	DAO	SCHIZOPHRENIA
PRANDIN	DAO	SCHIZOPHRENIA
Novonorm	DAO	SCHIZOPHRENIA
AGEE-623ZW	DAO	SCHIZOPHRENIA
Repaglinide	DAO	SCHIZOPHRENIA
Glymese	DAO	SCHIZOPHRENIA
DIABINESE	DAO	SCHIZOPHRENIA
CHLORPROPAMIDE	DAO	SCHIZOPHRENIA
Melitase	DAO	SCHIZOPHRENIA
Diabemide	DAO	SCHIZOPHRENIA
GLUCAMIDE	DAO	SCHIZOPHRENIA
ACETOHEXAMIDE	DAO	SCHIZOPHRENIA
Dimelor	DAO	SCHIZOPHRENIA
33006	DAO	SCHIZOPHRENIA
DYMELOR	DAO	SCHIZOPHRENIA
PRAMIDEX	DAO	SCHIZOPHRENIA
Starsis	DAO	SCHIZOPHRENIA
DJN 608	DAO	SCHIZOPHRENIA
SDZ DJN 608	DAO	SCHIZOPHRENIA
Nateglinide	DAO	SCHIZOPHRENIA
AY4166	DAO	SCHIZOPHRENIA
A-4166	DAO	SCHIZOPHRENIA
STARLIX	DAO	SCHIZOPHRENIA
SDZ-DJN-608	DAO	SCHIZOPHRENIA
Amiloride	DAO	SCHIZOPHRENIA
Diminazene	DAO	SCHIZOPHRENIA
Levosimendan	DAO	SCHIZOPHRENIA
Thiamylal	DAO	SCHIZOPHRENIA
Yohimbine	DAO	SCHIZOPHRENIA
SCH-6783	DAO	SCHIZOPHRENIA
HYPERSTAT	DAO	SCHIZOPHRENIA
Mutabase	DAO	SCHIZOPHRENIA
Proglycem	DAO	SCHIZOPHRENIA
SRG 95213	DAO	SCHIZOPHRENIA
Eudimine	DAO	SCHIZOPHRENIA
Eudemine	DAO	SCHIZOPHRENIA
Luventa XL	DAO	SCHIZOPHRENIA
Nimodipine	DAO	SCHIZOPHRENIA
Galzemic XL	DAO	SCHIZOPHRENIA
Osmanil	DAO	SCHIZOPHRENIA
Consion XL	DAO	SCHIZOPHRENIA
Pivlaz	DAO	SCHIZOPHRENIA
Prostacyclin	DAO	SCHIZOPHRENIA
ELMINO XL	DAO	SCHIZOPHRENIA
AXV-034	DAO	SCHIZOPHRENIA
VICTANYL	DAO	SCHIZOPHRENIA
Ro 61-1790	DAO	SCHIZOPHRENIA
CYKLO-F HEAVY PERIOD RELIEF	DAO	SCHIZOPHRENIA
CYKLOKAPRON	DAO	SCHIZOPHRENIA
Exacyl	DAO	SCHIZOPHRENIA
ACUMOR XL	DAO	SCHIZOPHRENIA
CL-65336	DAO	SCHIZOPHRENIA
DURAGESIC	DAO	SCHIZOPHRENIA
Clazosentan	DAO	SCHIZOPHRENIA
PGX	DAO	SCHIZOPHRENIA
Actilyse	DAO	SCHIZOPHRENIA
Trans Amcha	DAO	SCHIZOPHRENIA
REMINYL	DAO	SCHIZOPHRENIA
LOTPROSIN XL	DAO	SCHIZOPHRENIA
Simvastatin	DAO	SCHIZOPHRENIA
Flolan	DAO	SCHIZOPHRENIA
REMINYL XL	DAO	SCHIZOPHRENIA
GALSYA XL	DAO	SCHIZOPHRENIA
DIPRIVAN	DAO	SCHIZOPHRENIA
Razadyne	DAO	SCHIZOPHRENIA
Tranexamic Acid	DAO	SCHIZOPHRENIA
Lysteda	DAO	SCHIZOPHRENIA
PROSTAGLANDIN X	DAO	SCHIZOPHRENIA
GATALIN XL	DAO	SCHIZOPHRENIA
Gazylan XL	DAO	SCHIZOPHRENIA
VML-588	DAO	SCHIZOPHRENIA
ACTILYSE CATHFLO	DAO	SCHIZOPHRENIA
PG-I2	DAO	SCHIZOPHRENIA
PROSTAGLANDIN I2	DAO	SCHIZOPHRENIA
EPOPROSTENOL	DAO	SCHIZOPHRENIA
GALANTHAMINE	DAO	SCHIZOPHRENIA
Ketalar	DAO	SCHIZOPHRENIA
Activase	DAO	SCHIZOPHRENIA
FLOLIPID	DAO	SCHIZOPHRENIA
Zeebral XL	DAO	SCHIZOPHRENIA
U-53217	DAO	SCHIZOPHRENIA
Ranzolont	DAO	SCHIZOPHRENIA
Menstralite	DAO	SCHIZOPHRENIA
U-53,217	DAO	SCHIZOPHRENIA
SYNVINOLIN	DAO	SCHIZOPHRENIA
AXV-343434	DAO	SCHIZOPHRENIA
Ro-61-1790	DAO	SCHIZOPHRENIA
Precedex	DAO	SCHIZOPHRENIA
INSULIN RECOMBINANT HUMAN	DAO	SCHIZOPHRENIA
Acarbose	DAO	SCHIZOPHRENIA
Desunin	DAO	SCHIZOPHRENIA
TheiCal D-3	DAO	SCHIZOPHRENIA
VIGANTOLETTEN 500	DAO	SCHIZOPHRENIA
Bio-Vitamin D3	DAO	SCHIZOPHRENIA
GLUCOBAY	DAO	SCHIZOPHRENIA
D-Max	DAO	SCHIZOPHRENIA
Nph Insulin	DAO	SCHIZOPHRENIA
PRECOSE	DAO	SCHIZOPHRENIA
Velosulin Br	DAO	SCHIZOPHRENIA
INSULIN PORK	DAO	SCHIZOPHRENIA
HUX D3	DAO	SCHIZOPHRENIA
LAF237	DAO	SCHIZOPHRENIA
Ins NovoRapid	DAO	SCHIZOPHRENIA
BAY G 5421	DAO	SCHIZOPHRENIA
INSULIN SUSP ISOPHANE BEEF	DAO	SCHIZOPHRENIA
Natecal D3	DAO	SCHIZOPHRENIA
Neo-D	DAO	SCHIZOPHRENIA
NPHD3	DAO	SCHIZOPHRENIA
Aciferol D3	DAO	SCHIZOPHRENIA
Humulin	DAO	SCHIZOPHRENIA
EVACAL D3	DAO	SCHIZOPHRENIA
Adcal-D3	DAO	SCHIZOPHRENIA
Humulin Br	DAO	SCHIZOPHRENIA
Insulin Human (Biosynthesis)	DAO	SCHIZOPHRENIA
INSULIN LISPRO	DAO	SCHIZOPHRENIA
INSULIN (HUMAN)	DAO	SCHIZOPHRENIA
D-Tracetten	DAO	SCHIZOPHRENIA
CALCIFEROL IN ARACH OIL	DAO	SCHIZOPHRENIA
COLEKAL-D3	DAO	SCHIZOPHRENIA
Vigantol	DAO	SCHIZOPHRENIA
Velosulin Br Human	DAO	SCHIZOPHRENIA
Calciferol	DAO	SCHIZOPHRENIA
HUMULIN R PEN	DAO	SCHIZOPHRENIA
Insulin	DAO	SCHIZOPHRENIA
CACIT D3	DAO	SCHIZOPHRENIA
NOVOLIN R	DAO	SCHIZOPHRENIA
INSULIN HUMAN (SYNTHESIS)	DAO	SCHIZOPHRENIA
SunVit-D3 10,000	DAO	SCHIZOPHRENIA
Ergo-D2	DAO	SCHIZOPHRENIA
Exenatide Synthetic	DAO	SCHIZOPHRENIA
HUMULIN R	DAO	SCHIZOPHRENIA
Afrezza	DAO	SCHIZOPHRENIA
FIASP FLEXTOUCH	DAO	SCHIZOPHRENIA
BAY-G-5421	DAO	SCHIZOPHRENIA
Galvus	DAO	SCHIZOPHRENIA
Insuman Infusat	DAO	SCHIZOPHRENIA
CALCICHEW D3 FTE	DAO	SCHIZOPHRENIA
Insulin lispro recombinant	DAO	SCHIZOPHRENIA
DEKRISTOL	DAO	SCHIZOPHRENIA
CUBICOLE D3	DAO	SCHIZOPHRENIA
Novolin	DAO	SCHIZOPHRENIA
SUNVIT-D3 400	DAO	SCHIZOPHRENIA
EXUBERA	DAO	SCHIZOPHRENIA
AC-2993	DAO	SCHIZOPHRENIA
STIVIT-D3	DAO	SCHIZOPHRENIA
CalDrink D3	DAO	SCHIZOPHRENIA
VELOSULIN	DAO	SCHIZOPHRENIA
NVP-LAF237	DAO	SCHIZOPHRENIA
D-Vit3	DAO	SCHIZOPHRENIA
SUNVIT-D3 20,000	DAO	SCHIZOPHRENIA
Drisdol	DAO	SCHIZOPHRENIA
DLux 400	DAO	SCHIZOPHRENIA
JARDIANCE	DAO	SCHIZOPHRENIA
Calceos	DAO	SCHIZOPHRENIA
INS HUMULIN R	DAO	SCHIZOPHRENIA
HUMALOG KWIKPEN	DAO	SCHIZOPHRENIA
INS HUMALOG	DAO	SCHIZOPHRENIA
INSULIN RECOMBINANT PURIFIED HUMAN	DAO	SCHIZOPHRENIA
OsteoCaps D3	DAO	SCHIZOPHRENIA
Fultium Daily D3	DAO	SCHIZOPHRENIA
LIRAGLUTIDE RECOMBINANT	DAO	SCHIZOPHRENIA
PRO D3	DAO	SCHIZOPHRENIA
EMPAGLIFLOZIN	DAO	SCHIZOPHRENIA
SAXENDA	DAO	SCHIZOPHRENIA
BI 10773	DAO	SCHIZOPHRENIA
HUMULIN R KWIKPEN	DAO	SCHIZOPHRENIA
Novolog	DAO	SCHIZOPHRENIA
ILETIN I	DAO	SCHIZOPHRENIA
Sterogyl-15	DAO	SCHIZOPHRENIA
HUMALOG	DAO	SCHIZOPHRENIA
Lanes	DAO	SCHIZOPHRENIA
SunVit-D3 1,000	DAO	SCHIZOPHRENIA
REGULAR INSULIN	DAO	SCHIZOPHRENIA
Calcichew D3 Once Daily	DAO	SCHIZOPHRENIA
SUNVIT-D3 5,000	DAO	SCHIZOPHRENIA
Humalog Pen	DAO	SCHIZOPHRENIA
Vildagliptin	DAO	SCHIZOPHRENIA
Fiasp	DAO	SCHIZOPHRENIA
Novolog Flexpen	DAO	SCHIZOPHRENIA
ZYPREXA	DAO	SCHIZOPHRENIA
NASOFAN	DAO	SCHIZOPHRENIA
Basen	DAO	SCHIZOPHRENIA
Voglibose	DAO	SCHIZOPHRENIA
Sereflo	DAO	SCHIZOPHRENIA
Ventolin	DAO	SCHIZOPHRENIA
BY-1023	DAO	SCHIZOPHRENIA
FRUSID	DAO	SCHIZOPHRENIA
HCTZ	DAO	SCHIZOPHRENIA
DRYPTAL	DAO	SCHIZOPHRENIA
Humulin L	DAO	SCHIZOPHRENIA
Risperdal Quicklet	DAO	SCHIZOPHRENIA
JNJ-28431754-AAA	DAO	SCHIZOPHRENIA
Nutropin aq nuspin	DAO	SCHIZOPHRENIA
INDEGLITAZAR	DAO	SCHIZOPHRENIA
GENOTROPIN GOQUICK	DAO	SCHIZOPHRENIA
Asmaven	DAO	SCHIZOPHRENIA
SODIUM HEPARIN	DAO	SCHIZOPHRENIA
CS-045	DAO	SCHIZOPHRENIA
Zyprexa Zydis	DAO	SCHIZOPHRENIA
EDOXABAN	DAO	SCHIZOPHRENIA
EGT0001442	DAO	SCHIZOPHRENIA
Increlex	DAO	SCHIZOPHRENIA
Humulin N	DAO	SCHIZOPHRENIA
Seretide 500	DAO	SCHIZOPHRENIA
Nesiritide	DAO	SCHIZOPHRENIA
FORXIGA	DAO	SCHIZOPHRENIA
BELATACEPT	DAO	SCHIZOPHRENIA
Duromine	DAO	SCHIZOPHRENIA
Rhufab	DAO	SCHIZOPHRENIA
Abilify	DAO	SCHIZOPHRENIA
Meflam 500	DAO	SCHIZOPHRENIA
NUTROPIN AQ	DAO	SCHIZOPHRENIA
BEXAGLIFLOZIN	DAO	SCHIZOPHRENIA
AZD6140	DAO	SCHIZOPHRENIA
HYDROCHLOROTHIAZIDE INTENSOL	DAO	SCHIZOPHRENIA
PONSTEL	DAO	SCHIZOPHRENIA
Genotropin [Rdna Origin]	DAO	SCHIZOPHRENIA
Thrombophob	DAO	SCHIZOPHRENIA
AMG-108	DAO	SCHIZOPHRENIA
OPC-31	DAO	SCHIZOPHRENIA
TENKOFRUSE	DAO	SCHIZOPHRENIA
GENCARDIA	DAO	SCHIZOPHRENIA
GENOTROPIN KABIPEN	DAO	SCHIZOPHRENIA
KENTAMOL	DAO	SCHIZOPHRENIA
Lopace	DAO	SCHIZOPHRENIA
Aldactone	DAO	SCHIZOPHRENIA
INS TRESIBA	DAO	SCHIZOPHRENIA
GLYSET	DAO	SCHIZOPHRENIA
Nutropin Aq Pen	DAO	SCHIZOPHRENIA
ISCOVER	DAO	SCHIZOPHRENIA
Libetist	DAO	SCHIZOPHRENIA
CI-473	DAO	SCHIZOPHRENIA
Aluzine 500	DAO	SCHIZOPHRENIA
FCE 21336	DAO	SCHIZOPHRENIA
Dulaglutide	DAO	SCHIZOPHRENIA
PROTIUM I.V.	DAO	SCHIZOPHRENIA
Norditropin SimpleXx	DAO	SCHIZOPHRENIA
Alemtuzumab	DAO	SCHIZOPHRENIA
PIRINASE	DAO	SCHIZOPHRENIA
ECULIZUMAB	DAO	SCHIZOPHRENIA
NN1250	DAO	SCHIZOPHRENIA
Prelay	DAO	SCHIZOPHRENIA
Levemir	DAO	SCHIZOPHRENIA
SOLIRIS	DAO	SCHIZOPHRENIA
R-64-766	DAO	SCHIZOPHRENIA
Nulojix	DAO	SCHIZOPHRENIA
ESIDREX	DAO	SCHIZOPHRENIA
TROKENDI XR	DAO	SCHIZOPHRENIA
Risperidone	DAO	SCHIZOPHRENIA
Asmasal Clickhaler	DAO	SCHIZOPHRENIA
NOVOLIN L	DAO	SCHIZOPHRENIA
VENTOLIN CR	DAO	SCHIZOPHRENIA
INSULIN GLULISINE RECOMBINANT	DAO	SCHIZOPHRENIA
Flonase	DAO	SCHIZOPHRENIA
Insulin lispro protamine recombinant	DAO	SCHIZOPHRENIA
Zide	DAO	SCHIZOPHRENIA
Risperdal M	DAO	SCHIZOPHRENIA
RUSYDE	DAO	SCHIZOPHRENIA
LIQUAEMIN SODIUM PRESERVATIVE FREE	DAO	SCHIZOPHRENIA
SAIZEN EASYJECT	DAO	SCHIZOPHRENIA
Salapin	DAO	SCHIZOPHRENIA
Acetylsalic Acid	DAO	SCHIZOPHRENIA
Abilify maintena kit	DAO	SCHIZOPHRENIA
Nu-Seals 75	DAO	SCHIZOPHRENIA
AEROLIN 400	DAO	SCHIZOPHRENIA
INSULIN PURIFIED PORK	DAO	SCHIZOPHRENIA
EVOLOCUMAB	DAO	SCHIZOPHRENIA
NORDITROPIN FLEXPRO	DAO	SCHIZOPHRENIA
Mestinon	DAO	SCHIZOPHRENIA
OPC-14597	DAO	SCHIZOPHRENIA
Proair HFA	DAO	SCHIZOPHRENIA
Liquaemin Sodium	DAO	SCHIZOPHRENIA
SALIPRANEB	DAO	SCHIZOPHRENIA
Levemir Flexpen	DAO	SCHIZOPHRENIA
Ranibizumab	DAO	SCHIZOPHRENIA
LEVEMIR FLEXTOUCH	DAO	SCHIZOPHRENIA
TRESIBA	DAO	SCHIZOPHRENIA
SAIZEN	DAO	SCHIZOPHRENIA
PRASUGREL	DAO	SCHIZOPHRENIA
TICAGRELOR	DAO	SCHIZOPHRENIA
COMBIVENT UDVS	DAO	SCHIZOPHRENIA
DIOVAN	DAO	SCHIZOPHRENIA
Heparin Sodium	DAO	SCHIZOPHRENIA
Ins Levemir	DAO	SCHIZOPHRENIA
COMBIVENT	DAO	SCHIZOPHRENIA
Glustat	DAO	SCHIZOPHRENIA
Regular Iletin Ii	DAO	SCHIZOPHRENIA
PRADAXA	DAO	SCHIZOPHRENIA
Ruboxistaurin	DAO	SCHIZOPHRENIA
Flutiform	DAO	SCHIZOPHRENIA
CUTIVATE	DAO	SCHIZOPHRENIA
Insulin Zinc Susp Recombinant Human	DAO	SCHIZOPHRENIA
PANTOPRAZOLE	DAO	SCHIZOPHRENIA
ALUZINE 40	DAO	SCHIZOPHRENIA
Lixisenatide	DAO	SCHIZOPHRENIA
Diastabol	DAO	SCHIZOPHRENIA
PANHEPRIN	DAO	SCHIZOPHRENIA
HYDROLED	DAO	SCHIZOPHRENIA
GREPID	DAO	SCHIZOPHRENIA
DABIGATRAN	DAO	SCHIZOPHRENIA
Somatropin	DAO	SCHIZOPHRENIA
Uniparin Fte	DAO	SCHIZOPHRENIA
CN-35355	DAO	SCHIZOPHRENIA
LIPO-HEPIN	DAO	SCHIZOPHRENIA
Abilify Maintena	DAO	SCHIZOPHRENIA
Ins Apidra OptiClik	DAO	SCHIZOPHRENIA
PROVENTIL	DAO	SCHIZOPHRENIA
Mefenamic acid	DAO	SCHIZOPHRENIA
SOMATROPIN RECOMBINANT	DAO	SCHIZOPHRENIA
MK-0431	DAO	SCHIZOPHRENIA
MAXIVENT	DAO	SCHIZOPHRENIA
Carbilev	DAO	SCHIZOPHRENIA
Opustan 500	DAO	SCHIZOPHRENIA
Proventil Hfa	DAO	SCHIZOPHRENIA
Nutropin	DAO	SCHIZOPHRENIA
Intropin	DAO	SCHIZOPHRENIA
Steri-Neb Salamol	DAO	SCHIZOPHRENIA
GR-92132X	DAO	SCHIZOPHRENIA
Sitagliptin	DAO	SCHIZOPHRENIA
Insulin susp isophane recombinant human	DAO	SCHIZOPHRENIA
Topamax Sprinkle	DAO	SCHIZOPHRENIA
INSULIN PURIFIED BEEF	DAO	SCHIZOPHRENIA
Saizen Click.easy	DAO	SCHIZOPHRENIA
Pramlintide	DAO	SCHIZOPHRENIA
FLOVENT DISKUS 250	DAO	SCHIZOPHRENIA
Lasix Ret	DAO	SCHIZOPHRENIA
Frumax	DAO	SCHIZOPHRENIA
Seretide 50	DAO	SCHIZOPHRENIA
SEROSTIM LQ	DAO	SCHIZOPHRENIA
Fluticasone	DAO	SCHIZOPHRENIA
Flixonase	DAO	SCHIZOPHRENIA
TOPAMAX	DAO	SCHIZOPHRENIA
Salbuvent	DAO	SCHIZOPHRENIA
Cobutolin	DAO	SCHIZOPHRENIA
PUMP-HEP	DAO	SCHIZOPHRENIA
R 64 766	DAO	SCHIZOPHRENIA
FLOVENT DISKUS 100	DAO	SCHIZOPHRENIA
HOE 498	DAO	SCHIZOPHRENIA
LYXUMIA	DAO	SCHIZOPHRENIA
Fluticasone propionate	DAO	SCHIZOPHRENIA
Omnitrope	DAO	SCHIZOPHRENIA
Omarigliptin	DAO	SCHIZOPHRENIA
AR-C126532XX	DAO	SCHIZOPHRENIA
Dysman-500	DAO	SCHIZOPHRENIA
AIRFLUSAL FORSPIRO	DAO	SCHIZOPHRENIA
FRUMIL	DAO	SCHIZOPHRENIA
OMNITROPE PEN 10	DAO	SCHIZOPHRENIA
NN-304	DAO	SCHIZOPHRENIA
Sirdupla	DAO	SCHIZOPHRENIA
LIXIANA	DAO	SCHIZOPHRENIA
ZORBTIVE	DAO	SCHIZOPHRENIA
R-64766	DAO	SCHIZOPHRENIA
APIDRA SOLOSTAR	DAO	SCHIZOPHRENIA
CONTRAFLAM	DAO	SCHIZOPHRENIA
JNJ-28431754	DAO	SCHIZOPHRENIA
AO-128	DAO	SCHIZOPHRENIA
GENOTROPIN MINIQUICK	DAO	SCHIZOPHRENIA
SALBULIN NOVOLIZER	DAO	SCHIZOPHRENIA
A-71100	DAO	SCHIZOPHRENIA
Asellacrin 10	DAO	SCHIZOPHRENIA
Salamol E-Breathe	DAO	SCHIZOPHRENIA
VIPIDIA	DAO	SCHIZOPHRENIA
ILETIN II	DAO	SCHIZOPHRENIA
CGP 48933	DAO	SCHIZOPHRENIA
CB-311	DAO	SCHIZOPHRENIA
LIQUAEMIN LOCK FLUSH	DAO	SCHIZOPHRENIA
Genotropin Kabivial	DAO	SCHIZOPHRENIA
Insulin Detemir Recombinant	DAO	SCHIZOPHRENIA
XHANCE	DAO	SCHIZOPHRENIA
UNIPARIN	DAO	SCHIZOPHRENIA
Nesiritide recombinant	DAO	SCHIZOPHRENIA
SYR-472	DAO	SCHIZOPHRENIA
HYDROCHLOROTHIAZIDE	DAO	SCHIZOPHRENIA
Unihep	DAO	SCHIZOPHRENIA
FAB-12 Variant Y0317	DAO	SCHIZOPHRENIA
Phentermine	DAO	SCHIZOPHRENIA
LEVEMIR INNOLET	DAO	SCHIZOPHRENIA
Aquamed	DAO	SCHIZOPHRENIA
Miglitol	DAO	SCHIZOPHRENIA
LEA29Y	DAO	SCHIZOPHRENIA
Opustan 250	DAO	SCHIZOPHRENIA
HEPARIN LOCK FLUSH	DAO	SCHIZOPHRENIA
SPP100	DAO	SCHIZOPHRENIA
DIURESAL	DAO	SCHIZOPHRENIA
LP-802034	DAO	SCHIZOPHRENIA
REPATHA SURECLICK	DAO	SCHIZOPHRENIA
Lucentis	DAO	SCHIZOPHRENIA
Muraglitazar	DAO	SCHIZOPHRENIA
Dapagliflozin	DAO	SCHIZOPHRENIA
JNJ-24831754-ZAE	DAO	SCHIZOPHRENIA
INS APIDRA SOLOSTAR	DAO	SCHIZOPHRENIA
GENOTROPIN	DAO	SCHIZOPHRENIA
ALUZINE 20	DAO	SCHIZOPHRENIA
Brilique	DAO	SCHIZOPHRENIA
GENOTROPIN PRESERVATIVE FREE	DAO	SCHIZOPHRENIA
Sotagliflozin	DAO	SCHIZOPHRENIA
Campath Mabcampath, Lemtrada	DAO	SCHIZOPHRENIA
CI-991	DAO	SCHIZOPHRENIA
ROMOZIN	DAO	SCHIZOPHRENIA
ABILIFY MYCITE KIT	DAO	SCHIZOPHRENIA
SERETIDE 125	DAO	SCHIZOPHRENIA
Ins Apidra	DAO	SCHIZOPHRENIA
Norditropin Nordiflex	DAO	SCHIZOPHRENIA
TRELAGLIPTIN	DAO	SCHIZOPHRENIA
LX-4211	DAO	SCHIZOPHRENIA
HYDRODIURIL	DAO	SCHIZOPHRENIA
Asmasal Spacehaler	DAO	SCHIZOPHRENIA
MK-3102	DAO	SCHIZOPHRENIA
Apo-Hydro	DAO	SCHIZOPHRENIA
Natrecor	DAO	SCHIZOPHRENIA
INSULIN DEGLUDEC	DAO	SCHIZOPHRENIA
SEROSTIM	DAO	SCHIZOPHRENIA
Hydrosaluric	DAO	SCHIZOPHRENIA
FG-3019	DAO	SCHIZOPHRENIA
Insulin (pork)	DAO	SCHIZOPHRENIA
IPRAMOL STERI-NEB	DAO	SCHIZOPHRENIA
Cyclosporine	DAO	SCHIZOPHRENIA
Risperdal Consta	DAO	SCHIZOPHRENIA
Arxxant	DAO	SCHIZOPHRENIA
VENTOLIN E-BREATHE	DAO	SCHIZOPHRENIA
INSULIN (BEEF)	DAO	SCHIZOPHRENIA
Armonair respiclick	DAO	SCHIZOPHRENIA
Flovent Diskus 50	DAO	SCHIZOPHRENIA
HUMATROPE	DAO	SCHIZOPHRENIA
Alirocumab	DAO	SCHIZOPHRENIA
PONSTAN FTE	DAO	SCHIZOPHRENIA
Nujolix	DAO	SCHIZOPHRENIA
Azilsartan	DAO	SCHIZOPHRENIA
RATACAND	DAO	SCHIZOPHRENIA
Glucagon Recombinant	DAO	SCHIZOPHRENIA
MENDYS	DAO	SCHIZOPHRENIA
VOLMAX	DAO	SCHIZOPHRENIA
Ventmax SR	DAO	SCHIZOPHRENIA
Saxagliptin	DAO	SCHIZOPHRENIA
ARKOLAMYL	DAO	SCHIZOPHRENIA
Pyridostigmine	DAO	SCHIZOPHRENIA
ESIDRIX	DAO	SCHIZOPHRENIA
Ranace	DAO	SCHIZOPHRENIA
Semaglutide	DAO	SCHIZOPHRENIA
OPTIMMUNE	DAO	SCHIZOPHRENIA
Airsalb	DAO	SCHIZOPHRENIA
Emricasan	DAO	SCHIZOPHRENIA
RIMASAL	DAO	SCHIZOPHRENIA
Alogliptin	DAO	SCHIZOPHRENIA
DISPRIN DIRECT	DAO	SCHIZOPHRENIA
Omnitrope Pen 5	DAO	SCHIZOPHRENIA
INF-3355	DAO	SCHIZOPHRENIA
Glucagen Hypokit	DAO	SCHIZOPHRENIA
Asmavent	DAO	SCHIZOPHRENIA
Frusol	DAO	SCHIZOPHRENIA
VENTODISKS	DAO	SCHIZOPHRENIA
Insulin susp isophane semisynthetic purified human	DAO	SCHIZOPHRENIA
REZULIN	DAO	SCHIZOPHRENIA
MULTIPARIN	DAO	SCHIZOPHRENIA
Risperdal	DAO	SCHIZOPHRENIA
Platet 300	DAO	SCHIZOPHRENIA
Januvia	DAO	SCHIZOPHRENIA
Fluticasone Propionate	DAO	SCHIZOPHRENIA
Bio-Tropin	DAO	SCHIZOPHRENIA
PAMREVLUMAB	DAO	SCHIZOPHRENIA
Novolin N	DAO	SCHIZOPHRENIA
DU-176	DAO	SCHIZOPHRENIA
DYSMAN-250	DAO	SCHIZOPHRENIA
Regular Purified Pork Insulin	DAO	SCHIZOPHRENIA
Canagliflozin	DAO	SCHIZOPHRENIA
TAK-875	DAO	SCHIZOPHRENIA
HumatroPen	DAO	SCHIZOPHRENIA
ASELLACRIN 2	DAO	SCHIZOPHRENIA
AIROMIR	DAO	SCHIZOPHRENIA
FASIGLIFAM	DAO	SCHIZOPHRENIA
Seretide 100	DAO	SCHIZOPHRENIA
Flixotide	DAO	SCHIZOPHRENIA
GSK-1070806	DAO	SCHIZOPHRENIA
Flonase allergy relief	DAO	SCHIZOPHRENIA
RASILEZ	DAO	SCHIZOPHRENIA
TROGLITAZONE	DAO	SCHIZOPHRENIA
Genotropin Kabiquick	DAO	SCHIZOPHRENIA
Nu-Seals Cardio 75	DAO	SCHIZOPHRENIA
ZOMACTON	DAO	SCHIZOPHRENIA
INS APIDRA OPTISET	DAO	SCHIZOPHRENIA
Risperdal M-Tab	DAO	SCHIZOPHRENIA
Frusemide	DAO	SCHIZOPHRENIA
H5G1.1VHC+H5G1.1VLC	DAO	SCHIZOPHRENIA
VALTROPIN	DAO	SCHIZOPHRENIA
LB-502	DAO	SCHIZOPHRENIA
GLUCAGON HYDROCHLORIDE	DAO	SCHIZOPHRENIA
Hydro-D	DAO	SCHIZOPHRENIA
MICROZIDE	DAO	SCHIZOPHRENIA
BAY M 1099	DAO	SCHIZOPHRENIA
Ponstan	DAO	SCHIZOPHRENIA
Spirospare 100	DAO	SCHIZOPHRENIA
Sinemet	DAO	SCHIZOPHRENIA
AEROLIN AUTO	DAO	SCHIZOPHRENIA
BIBR-953-ZW	DAO	SCHIZOPHRENIA
ALISKIREN	DAO	SCHIZOPHRENIA
Disal	DAO	SCHIZOPHRENIA
SERETIDE 250	DAO	SCHIZOPHRENIA
BIBR 953 ZW	DAO	SCHIZOPHRENIA
EGT1442	DAO	SCHIZOPHRENIA
FLOVENT	DAO	SCHIZOPHRENIA
APIDRA	DAO	SCHIZOPHRENIA
NUTROPIN DEPOT	DAO	SCHIZOPHRENIA
BENAZEPRIL	DAO	SCHIZOPHRENIA
BRILINTA	DAO	SCHIZOPHRENIA
TAK-536	DAO	SCHIZOPHRENIA
IDN-6556	DAO	SCHIZOPHRENIA
Lasix	DAO	SCHIZOPHRENIA
OMNITROPE SUREPAL 15	DAO	SCHIZOPHRENIA
Norditropin Penset	DAO	SCHIZOPHRENIA
CRESCORMON	DAO	SCHIZOPHRENIA
BIBR-953	DAO	SCHIZOPHRENIA
Omnitrope SurePal 5	DAO	SCHIZOPHRENIA
AERIVIO SPIROMAX	DAO	SCHIZOPHRENIA
Accretropin	DAO	SCHIZOPHRENIA
AEROLIN	DAO	SCHIZOPHRENIA
Heparin sodium preservative free	DAO	SCHIZOPHRENIA
Risperdal Consta Long Acting	DAO	SCHIZOPHRENIA
LY-333531	DAO	SCHIZOPHRENIA
Mecasermin Recombinant	DAO	SCHIZOPHRENIA
MEFLAM 250	DAO	SCHIZOPHRENIA
Levothyroxine	DAO	SCHIZOPHRENIA
BMS-477118-11	DAO	SCHIZOPHRENIA
Regonol	DAO	SCHIZOPHRENIA
Accuneb	DAO	SCHIZOPHRENIA
Ventolin Hfa	DAO	SCHIZOPHRENIA
Levemir Penfill	DAO	SCHIZOPHRENIA
BMS-477118	DAO	SCHIZOPHRENIA
EFIENT	DAO	SCHIZOPHRENIA
Salbutamol	DAO	SCHIZOPHRENIA
OMNITROPE SUREPAL 10	DAO	SCHIZOPHRENIA
REGULAR ILETIN II (PORK)	DAO	SCHIZOPHRENIA
CCI 18781	DAO	SCHIZOPHRENIA
Tev-Tropin	DAO	SCHIZOPHRENIA
Furosemide	DAO	SCHIZOPHRENIA
Endep	DAO	SCHIZOPHRENIA
NORDITROPIN	DAO	SCHIZOPHRENIA
CV-11974	DAO	SCHIZOPHRENIA
BMS-512148-05	DAO	SCHIZOPHRENIA
BMS-512148	DAO	SCHIZOPHRENIA
FLOVENT HFA	DAO	SCHIZOPHRENIA
ORETIC	DAO	SCHIZOPHRENIA
INSULATARD NPH HUMAN	DAO	SCHIZOPHRENIA
Exforge	DAO	SCHIZOPHRENIA
h5G1.1	DAO	SCHIZOPHRENIA
Tripro-Amylin	DAO	SCHIZOPHRENIA
Duoneb	DAO	SCHIZOPHRENIA
ALBIGLUTIDE	DAO	SCHIZOPHRENIA
BAY-M-1099	DAO	SCHIZOPHRENIA
Amitid	DAO	SCHIZOPHRENIA
5G1.1	DAO	SCHIZOPHRENIA
FROOP	DAO	SCHIZOPHRENIA
Frusetic	DAO	SCHIZOPHRENIA
TA-7284	DAO	SCHIZOPHRENIA
PF-03491390	DAO	SCHIZOPHRENIA
AC0137	DAO	SCHIZOPHRENIA
Parcopa	DAO	SCHIZOPHRENIA
BMS-224818	DAO	SCHIZOPHRENIA
HMR 1964	DAO	SCHIZOPHRENIA
RG-3645	DAO	SCHIZOPHRENIA
THR-1442	DAO	SCHIZOPHRENIA
CP-15,467-61	DAO	SCHIZOPHRENIA
Reboxetine	DAO	SCHIZOPHRENIA
DESMOTEPLASE	DAO	SCHIZOPHRENIA
Prostin Vr Pediatric	DAO	SCHIZOPHRENIA
HYDROXYUREA	DAO	SCHIZOPHRENIA
Premarin	DAO	SCHIZOPHRENIA
Prostaglandin E1	DAO	SCHIZOPHRENIA
ESKALITH CR	DAO	SCHIZOPHRENIA
Bendopa	DAO	SCHIZOPHRENIA
Sarafem	DAO	SCHIZOPHRENIA
c7E3	DAO	SCHIZOPHRENIA
Lithane	DAO	SCHIZOPHRENIA
Eskalith	DAO	SCHIZOPHRENIA
RETEPLASE	DAO	SCHIZOPHRENIA
Neupro	DAO	SCHIZOPHRENIA
DEXAMPHETAMINE	DAO	SCHIZOPHRENIA
Cyproheptadine	DAO	SCHIZOPHRENIA
OPC-13013	DAO	SCHIZOPHRENIA
Astrodur MR	DAO	SCHIZOPHRENIA
Normozide	DAO	SCHIZOPHRENIA
Guanfacine	DAO	SCHIZOPHRENIA
Nitromin	DAO	SCHIZOPHRENIA
BIBR-277SE	DAO	SCHIZOPHRENIA
Viridal 10	DAO	SCHIZOPHRENIA
Acova	DAO	SCHIZOPHRENIA
Incobotulinumtoxina	DAO	SCHIZOPHRENIA
Cibral 40	DAO	SCHIZOPHRENIA
Isotard 50 XL	DAO	SCHIZOPHRENIA
SUSCARD BUCCAL	DAO	SCHIZOPHRENIA
Trandate	DAO	SCHIZOPHRENIA
Argatroban in dextrose	DAO	SCHIZOPHRENIA
Isotard 25 XL	DAO	SCHIZOPHRENIA
MCI-9038	DAO	SCHIZOPHRENIA
Lepsiral	DAO	SCHIZOPHRENIA
SK&F-101468	DAO	SCHIZOPHRENIA
TOLURA	DAO	SCHIZOPHRENIA
Nitro iv	DAO	SCHIZOPHRENIA
LITHONATE	DAO	SCHIZOPHRENIA
Rectiv	DAO	SCHIZOPHRENIA
BROCADOPA	DAO	SCHIZOPHRENIA
LISKONUM	DAO	SCHIZOPHRENIA
Angeze 20	DAO	SCHIZOPHRENIA
U-10,136	DAO	SCHIZOPHRENIA
GN1600	DAO	SCHIZOPHRENIA
ONACLOSTOX	DAO	SCHIZOPHRENIA
Prozac	DAO	SCHIZOPHRENIA
IMDUR	DAO	SCHIZOPHRENIA
PRIMIDONE	DAO	SCHIZOPHRENIA
Isotard 40 XL	DAO	SCHIZOPHRENIA
METALYSE	DAO	SCHIZOPHRENIA
Slomon XL 60	DAO	SCHIZOPHRENIA
Isib 50 XL	DAO	SCHIZOPHRENIA
Monigen XL 60	DAO	SCHIZOPHRENIA
R65,824	DAO	SCHIZOPHRENIA
TNK-TPA	DAO	SCHIZOPHRENIA
Transiderm-Nitro 5	DAO	SCHIZOPHRENIA
Imo LA	DAO	SCHIZOPHRENIA
Isosorbide Mononitrate	DAO	SCHIZOPHRENIA
PHASONIT LA 50	DAO	SCHIZOPHRENIA
Tenex	DAO	SCHIZOPHRENIA
Rdspa Alpha 1	DAO	SCHIZOPHRENIA
LARODOPA	DAO	SCHIZOPHRENIA
CP-15467-61	DAO	SCHIZOPHRENIA
Phasal	DAO	SCHIZOPHRENIA
Isib 60 XL	DAO	SCHIZOPHRENIA
CAMCOLIT 250	DAO	SCHIZOPHRENIA
OLMESARTAN	DAO	SCHIZOPHRENIA
Isodur 25 XL	DAO	SCHIZOPHRENIA
Carmil XL	DAO	SCHIZOPHRENIA
Nitro-Mack Ret	DAO	SCHIZOPHRENIA
Transderm-Nitro	DAO	SCHIZOPHRENIA
Traxoprodil	DAO	SCHIZOPHRENIA
SCH-530348	DAO	SCHIZOPHRENIA
ZIOTAN XL	DAO	SCHIZOPHRENIA
Rapilysin	DAO	SCHIZOPHRENIA
MONIT	DAO	SCHIZOPHRENIA
NITRIDERM TTS	DAO	SCHIZOPHRENIA
ARGATROBAN IN SODIUM CHLORIDE	DAO	SCHIZOPHRENIA
Nitroglycerin	DAO	SCHIZOPHRENIA
PROSTIN VR	DAO	SCHIZOPHRENIA
Elantan LA 50	DAO	SCHIZOPHRENIA
UROKINASE	DAO	SCHIZOPHRENIA
BIBR-1048-BS-RS1	DAO	SCHIZOPHRENIA
Diamox	DAO	SCHIZOPHRENIA
EDRONAX	DAO	SCHIZOPHRENIA
Lithium Carbonate	DAO	SCHIZOPHRENIA
LABETALOL	DAO	SCHIZOPHRENIA
YM-872	DAO	SCHIZOPHRENIA
MICARDIS	DAO	SCHIZOPHRENIA
HYPOLOC	DAO	SCHIZOPHRENIA
Prostin	DAO	SCHIZOPHRENIA
Viridal 20	DAO	SCHIZOPHRENIA
ELANTAN LA 25	DAO	SCHIZOPHRENIA
Nebivolol	DAO	SCHIZOPHRENIA
Normodyne	DAO	SCHIZOPHRENIA
CAMCOLIT 400	DAO	SCHIZOPHRENIA
SPM 962	DAO	SCHIZOPHRENIA
Mysoline	DAO	SCHIZOPHRENIA
U-10136	DAO	SCHIZOPHRENIA
R-65824	DAO	SCHIZOPHRENIA
LISKANTIN	DAO	SCHIZOPHRENIA
REQUIP	DAO	SCHIZOPHRENIA
INOMAX	DAO	SCHIZOPHRENIA
MINITRAN 5	DAO	SCHIZOPHRENIA
(-)-OR-1259	DAO	SCHIZOPHRENIA
Dextrostat	DAO	SCHIZOPHRENIA
CP-1546761	DAO	SCHIZOPHRENIA
ZONAMPANEL	DAO	SCHIZOPHRENIA
NEBILET	DAO	SCHIZOPHRENIA
Angeze 10	DAO	SCHIZOPHRENIA
Ocriplasmin	DAO	SCHIZOPHRENIA
MODISAL LA 25	DAO	SCHIZOPHRENIA
Minitran 15	DAO	SCHIZOPHRENIA
Percutol	DAO	SCHIZOPHRENIA
CIPRALEX	DAO	SCHIZOPHRENIA
ANGEZE SR 60	DAO	SCHIZOPHRENIA
Trintek 10	DAO	SCHIZOPHRENIA
HYDREA	DAO	SCHIZOPHRENIA
Dabigatran etexilate	DAO	SCHIZOPHRENIA
Ferndex	DAO	SCHIZOPHRENIA
RNH-6270	DAO	SCHIZOPHRENIA
Caverject	DAO	SCHIZOPHRENIA
DK-7419	DAO	SCHIZOPHRENIA
Mono-Cedocard 20	DAO	SCHIZOPHRENIA
ISOTRATE	DAO	SCHIZOPHRENIA
Argatroban	DAO	SCHIZOPHRENIA
Aricept	DAO	SCHIZOPHRENIA
Midodrine	DAO	SCHIZOPHRENIA
Interferon beta-1a	DAO	SCHIZOPHRENIA
Carbidopa	DAO	SCHIZOPHRENIA
Citalopram	DAO	SCHIZOPHRENIA
PGE1	DAO	SCHIZOPHRENIA
Lithotabs	DAO	SCHIZOPHRENIA
VORAPAXAR	DAO	SCHIZOPHRENIA
MONIT LS	DAO	SCHIZOPHRENIA
ISTIN	DAO	SCHIZOPHRENIA
BIBR-277-SE	DAO	SCHIZOPHRENIA
Edex	DAO	SCHIZOPHRENIA
GSK-249320	DAO	SCHIZOPHRENIA
Viridal 5	DAO	SCHIZOPHRENIA
Diamox SR	DAO	SCHIZOPHRENIA
Lithobid	DAO	SCHIZOPHRENIA
Dopar	DAO	SCHIZOPHRENIA
VITAROS	DAO	SCHIZOPHRENIA
Dexampex	DAO	SCHIZOPHRENIA
Abbokinase	DAO	SCHIZOPHRENIA
Amidate	DAO	SCHIZOPHRENIA
UKIDAN	DAO	SCHIZOPHRENIA
Simdax	DAO	SCHIZOPHRENIA
Tenkosorb	DAO	SCHIZOPHRENIA
Vasotrate 60 SR	DAO	SCHIZOPHRENIA
Namenda	DAO	SCHIZOPHRENIA
Symbyax	DAO	SCHIZOPHRENIA
TENECTEPLASE	DAO	SCHIZOPHRENIA
Pletal	DAO	SCHIZOPHRENIA
Acetazolamide	DAO	SCHIZOPHRENIA
Angeze SR 40	DAO	SCHIZOPHRENIA
Caverject Impulse	DAO	SCHIZOPHRENIA
MONODUR	DAO	SCHIZOPHRENIA
Botox Cosmetic	DAO	SCHIZOPHRENIA
MODISAL LA 50	DAO	SCHIZOPHRENIA
CP-101,606	DAO	SCHIZOPHRENIA
Ticlopidine	DAO	SCHIZOPHRENIA
Elantan 20	DAO	SCHIZOPHRENIA
MEVINACOR	DAO	SCHIZOPHRENIA
EUMON 60 XL	DAO	SCHIZOPHRENIA
Kinlytic	DAO	SCHIZOPHRENIA
Dexedrine	DAO	SCHIZOPHRENIA
TRINITRIN TABLETS	DAO	SCHIZOPHRENIA
Viridal Duo	DAO	SCHIZOPHRENIA
Neurosyn	DAO	SCHIZOPHRENIA
ALPROSTADIL	DAO	SCHIZOPHRENIA
Deponit 10	DAO	SCHIZOPHRENIA
BIBR 277 SE	DAO	SCHIZOPHRENIA
CP-101606	DAO	SCHIZOPHRENIA
MONOMAX XL	DAO	SCHIZOPHRENIA
Dexamfetamine	DAO	SCHIZOPHRENIA
NEOFERON	DAO	SCHIZOPHRENIA
BIBR-1048	DAO	SCHIZOPHRENIA
SUN-N4057	DAO	SCHIZOPHRENIA
Eytazox	DAO	SCHIZOPHRENIA
Intuniv	DAO	SCHIZOPHRENIA
Rotigotine	DAO	SCHIZOPHRENIA
BIBR 1048 BS RS1	DAO	SCHIZOPHRENIA
BM 06.022	DAO	SCHIZOPHRENIA
Celexa	DAO	SCHIZOPHRENIA
MD-805	DAO	SCHIZOPHRENIA
OPC-21	DAO	SCHIZOPHRENIA
E-2020	DAO	SCHIZOPHRENIA
Ibinolo	DAO	SCHIZOPHRENIA
Vasaten	DAO	SCHIZOPHRENIA
BISOPROLOL	DAO	SCHIZOPHRENIA
CL-297939	DAO	SCHIZOPHRENIA
TENORMIN	DAO	SCHIZOPHRENIA
Procoralan	DAO	SCHIZOPHRENIA
TMX-67	DAO	SCHIZOPHRENIA
Antipressan	DAO	SCHIZOPHRENIA
EMD 33 512	DAO	SCHIZOPHRENIA
Atenix-50	DAO	SCHIZOPHRENIA
Unibloc	DAO	SCHIZOPHRENIA
CHLORTHALIDONE	DAO	SCHIZOPHRENIA
BM-14.190	DAO	SCHIZOPHRENIA
ADENURIC	DAO	SCHIZOPHRENIA
Kentol	DAO	SCHIZOPHRENIA
THALITONE	DAO	SCHIZOPHRENIA
Erenumab	DAO	SCHIZOPHRENIA
CHLORTALIDONE	DAO	SCHIZOPHRENIA
Zostrix HP	DAO	SCHIZOPHRENIA
ATENIX-25	DAO	SCHIZOPHRENIA
ATENAMIN	DAO	SCHIZOPHRENIA
Ziac	DAO	SCHIZOPHRENIA
ICI-66082	DAO	SCHIZOPHRENIA
Aveed	DAO	SCHIZOPHRENIA
Tenormin L.S.	DAO	SCHIZOPHRENIA
Esatenolol	DAO	SCHIZOPHRENIA
G-33182	DAO	SCHIZOPHRENIA
RANOLAZINE	DAO	SCHIZOPHRENIA
HYGROTON	DAO	SCHIZOPHRENIA
ULORIC	DAO	SCHIZOPHRENIA
Undestor	DAO	SCHIZOPHRENIA
EMD-33512	DAO	SCHIZOPHRENIA
Dilt-CD	DAO	SCHIZOPHRENIA
RANEXA	DAO	SCHIZOPHRENIA
Atenix-100	DAO	SCHIZOPHRENIA
Tiazac	DAO	SCHIZOPHRENIA
DILTIAZEM	DAO	SCHIZOPHRENIA
Cardizem	DAO	SCHIZOPHRENIA
CL 297,939	DAO	SCHIZOPHRENIA
EMD-33-512	DAO	SCHIZOPHRENIA
RS-43285-003	DAO	SCHIZOPHRENIA
FEBUXOSTAT	DAO	SCHIZOPHRENIA
BAY-684986	DAO	SCHIZOPHRENIA
ICI 66,082	DAO	SCHIZOPHRENIA
Zebeta	DAO	SCHIZOPHRENIA
Restandol Testocap	DAO	SCHIZOPHRENIA
TENORMIN 25	DAO	SCHIZOPHRENIA
CVT-303	DAO	SCHIZOPHRENIA
AMG 334	DAO	SCHIZOPHRENIA
Totamol	DAO	SCHIZOPHRENIA
Metraspray	DAO	SCHIZOPHRENIA
ORUVAIL	DAO	SCHIZOPHRENIA
NEMBUTAL	DAO	SCHIZOPHRENIA
Oruvail IM	DAO	SCHIZOPHRENIA
Brufen Ret	DAO	SCHIZOPHRENIA
Ibuprohm	DAO	SCHIZOPHRENIA
STESOLID	DAO	SCHIZOPHRENIA
LIDIFEN	DAO	SCHIZOPHRENIA
RO 5-2807	DAO	SCHIZOPHRENIA
Somniton	DAO	SCHIZOPHRENIA
R.P. 19583	DAO	SCHIZOPHRENIA
RHEUFLEX 500	DAO	SCHIZOPHRENIA
Ibutime	DAO	SCHIZOPHRENIA
KETOVAIL	DAO	SCHIZOPHRENIA
ORUVAIL 150	DAO	SCHIZOPHRENIA
Diastat	DAO	SCHIZOPHRENIA
TOPOGYNE	DAO	SCHIZOPHRENIA
Solis	DAO	SCHIZOPHRENIA
SUFENTANIL	DAO	SCHIZOPHRENIA
IBUMOUSSE	DAO	SCHIZOPHRENIA
Timolol	DAO	SCHIZOPHRENIA
NUPRIN	DAO	SCHIZOPHRENIA
ORUDIS KT	DAO	SCHIZOPHRENIA
JOMETHID XL	DAO	SCHIZOPHRENIA
NUROFEN CHILD	DAO	SCHIZOPHRENIA
F-368	DAO	SCHIZOPHRENIA
ORUDIS 100	DAO	SCHIZOPHRENIA
PONTOCAINE	DAO	SCHIZOPHRENIA
PROFLEX	DAO	SCHIZOPHRENIA
Phenytex	DAO	SCHIZOPHRENIA
Nyogel	DAO	SCHIZOPHRENIA
ABT-719	DAO	SCHIZOPHRENIA
Fenoket 200	DAO	SCHIZOPHRENIA
Symmetrel	DAO	SCHIZOPHRENIA
Compound 81929	DAO	SCHIZOPHRENIA
JUNIOR STRENGTH MOTRIN	DAO	SCHIZOPHRENIA
Alzest	DAO	SCHIZOPHRENIA
Larafen	DAO	SCHIZOPHRENIA
Preservex	DAO	SCHIZOPHRENIA
EC-NAPROSYN	DAO	SCHIZOPHRENIA
Depefex XL	DAO	SCHIZOPHRENIA
Rimoxyn	DAO	SCHIZOPHRENIA
Phenytoin	DAO	SCHIZOPHRENIA
MEDIHALER-TETRACAINE	DAO	SCHIZOPHRENIA
DOBUTAMINE	DAO	SCHIZOPHRENIA
DIASTAT ACUDIAL	DAO	SCHIZOPHRENIA
Dilantin-125	DAO	SCHIZOPHRENIA
Valket 200 Retard	DAO	SCHIZOPHRENIA
Rodomel XL	DAO	SCHIZOPHRENIA
PENTOBARBITAL CALCIUM	DAO	SCHIZOPHRENIA
PROMETAX	DAO	SCHIZOPHRENIA
FORTESTA	DAO	SCHIZOPHRENIA
ACECLOFENAC	DAO	SCHIZOPHRENIA
DIZAC	DAO	SCHIZOPHRENIA
NUROFEN 400	DAO	SCHIZOPHRENIA
E-Pam	DAO	SCHIZOPHRENIA
Etoricoxib	DAO	SCHIZOPHRENIA
Anadin LiquiFast	DAO	SCHIZOPHRENIA
DIALAR	DAO	SCHIZOPHRENIA
AMETOP	DAO	SCHIZOPHRENIA
Scriptopam	DAO	SCHIZOPHRENIA
GLAUCOL	DAO	SCHIZOPHRENIA
MANDAFEN	DAO	SCHIZOPHRENIA
Dicaine	DAO	SCHIZOPHRENIA
Axorid	DAO	SCHIZOPHRENIA
DAPRODUSTAT	DAO	SCHIZOPHRENIA
TIOPEX	DAO	SCHIZOPHRENIA
Efexor XL	DAO	SCHIZOPHRENIA
TILOKET CR	DAO	SCHIZOPHRENIA
Actron	DAO	SCHIZOPHRENIA
Betim	DAO	SCHIZOPHRENIA
Akineton	DAO	SCHIZOPHRENIA
Valclair	DAO	SCHIZOPHRENIA
DIALAR FTE	DAO	SCHIZOPHRENIA
Anadin Period Pain Relief	DAO	SCHIZOPHRENIA
Inoven	DAO	SCHIZOPHRENIA
ORUVAIL 200	DAO	SCHIZOPHRENIA
Gerbin	DAO	SCHIZOPHRENIA
Voleze	DAO	SCHIZOPHRENIA
Venlablue XL	DAO	SCHIZOPHRENIA
Tiloket	DAO	SCHIZOPHRENIA
IBULAR	DAO	SCHIZOPHRENIA
TESTOPATCH	DAO	SCHIZOPHRENIA
DILANTIN-30	DAO	SCHIZOPHRENIA
Blocadren	DAO	SCHIZOPHRENIA
Ketotard 200 XL	DAO	SCHIZOPHRENIA
WY-3467	DAO	SCHIZOPHRENIA
TENSIUM	DAO	SCHIZOPHRENIA
Phensic	DAO	SCHIZOPHRENIA
HYDROCODONE	DAO	SCHIZOPHRENIA
IBUDERM	DAO	SCHIZOPHRENIA
LOBUFEN	DAO	SCHIZOPHRENIA
KERSTIPON	DAO	SCHIZOPHRENIA
Symadine	DAO	SCHIZOPHRENIA
MEBUBARBITAL	DAO	SCHIZOPHRENIA
ANDROGEL	DAO	SCHIZOPHRENIA
Dilaudid-HP	DAO	SCHIZOPHRENIA
Losartan	DAO	SCHIZOPHRENIA
Nexcede	DAO	SCHIZOPHRENIA
Rheuflex 250	DAO	SCHIZOPHRENIA
PROSAID	DAO	SCHIZOPHRENIA
ATENSINE	DAO	SCHIZOPHRENIA
MOTRIN MIGRAINE PAIN	DAO	SCHIZOPHRENIA
PITRESSIN	DAO	SCHIZOPHRENIA
ORUDIS	DAO	SCHIZOPHRENIA
Apomorphine	DAO	SCHIZOPHRENIA
RIMAFEN	DAO	SCHIZOPHRENIA
ANADIN JOINT PAIN	DAO	SCHIZOPHRENIA
AP214	DAO	SCHIZOPHRENIA
Tranimul	DAO	SCHIZOPHRENIA
Dilabid	DAO	SCHIZOPHRENIA
Proflex Sr	DAO	SCHIZOPHRENIA
MENTAVEN XL	DAO	SCHIZOPHRENIA
Venlalic XL	DAO	SCHIZOPHRENIA
STRIANT	DAO	SCHIZOPHRENIA
Striant SR	DAO	SCHIZOPHRENIA
Amethocaine	DAO	SCHIZOPHRENIA
Q-PAM	DAO	SCHIZOPHRENIA
ZP1480	DAO	SCHIZOPHRENIA
ALUPRAM 5	DAO	SCHIZOPHRENIA
Fleximex	DAO	SCHIZOPHRENIA
Diclofenac	DAO	SCHIZOPHRENIA
HYDROMORPHONE	DAO	SCHIZOPHRENIA
VALIUM	DAO	SCHIZOPHRENIA
SDZ-212-713	DAO	SCHIZOPHRENIA
Alrheumat	DAO	SCHIZOPHRENIA
Intrinsa	DAO	SCHIZOPHRENIA
Alupram 10	DAO	SCHIZOPHRENIA
MEBUMAL	DAO	SCHIZOPHRENIA
Eluden	DAO	SCHIZOPHRENIA
Dobutrex	DAO	SCHIZOPHRENIA
Alupram 2	DAO	SCHIZOPHRENIA
SDZ-ENA-713	DAO	SCHIZOPHRENIA
Vivol	DAO	SCHIZOPHRENIA
GLAU-OPT	DAO	SCHIZOPHRENIA
MYSODELLE	DAO	SCHIZOPHRENIA
Betimol	DAO	SCHIZOPHRENIA
Valrelease	DAO	SCHIZOPHRENIA
LA III	DAO	SCHIZOPHRENIA
Ketozip 200 XL	DAO	SCHIZOPHRENIA
Apozepam	DAO	SCHIZOPHRENIA
Levophed	DAO	SCHIZOPHRENIA
Tetracaine	DAO	SCHIZOPHRENIA
Exelon	DAO	SCHIZOPHRENIA
ERASTIG	DAO	SCHIZOPHRENIA
MOTRIN IB	DAO	SCHIZOPHRENIA
CYTOTEC	DAO	SCHIZOPHRENIA
Dantrolene	DAO	SCHIZOPHRENIA
TCMDC-125869	DAO	SCHIZOPHRENIA
Zanaflex	DAO	SCHIZOPHRENIA
Powergel	DAO	SCHIZOPHRENIA
CODEINE	DAO	SCHIZOPHRENIA
Phentytoin	DAO	SCHIZOPHRENIA
Biperiden	DAO	SCHIZOPHRENIA
Dilantin	DAO	SCHIZOPHRENIA
Paxel	DAO	SCHIZOPHRENIA
Serenack	DAO	SCHIZOPHRENIA
Ketonal	DAO	SCHIZOPHRENIA
PROCHIEVE	DAO	SCHIZOPHRENIA
TIZANIDINE	DAO	SCHIZOPHRENIA
KETOCID 200	DAO	SCHIZOPHRENIA
Nimvastid	DAO	SCHIZOPHRENIA
ORUVAIL 100	DAO	SCHIZOPHRENIA
ARCOXIA	DAO	SCHIZOPHRENIA
Amphero XL	DAO	SCHIZOPHRENIA
PEDIATRIC ADVIL	DAO	SCHIZOPHRENIA
Relanium	DAO	SCHIZOPHRENIA
Tardcaps XL	DAO	SCHIZOPHRENIA
Penthrane	DAO	SCHIZOPHRENIA
Dilaudid	DAO	SCHIZOPHRENIA
Diazepam Intensol	DAO	SCHIZOPHRENIA
Palladone	DAO	SCHIZOPHRENIA
DEEP RELIEF	DAO	SCHIZOPHRENIA
Timoptic-XE	DAO	SCHIZOPHRENIA
Hydantol	DAO	SCHIZOPHRENIA
Istalol	DAO	SCHIZOPHRENIA
Phenytek	DAO	SCHIZOPHRENIA
R-norepinephrine	DAO	SCHIZOPHRENIA
Timoptic	DAO	SCHIZOPHRENIA
LARAFEN CR	DAO	SCHIZOPHRENIA
R.P. 19,583	DAO	SCHIZOPHRENIA
MK-0663	DAO	SCHIZOPHRENIA
Dome-Cort	DAO	SCHIZOPHRENIA
RP-19583	DAO	SCHIZOPHRENIA
DIPHENYLHYDANTOIN	DAO	SCHIZOPHRENIA
Modimelanotide	DAO	SCHIZOPHRENIA
GSK1278863	DAO	SCHIZOPHRENIA
ENA-713	DAO	SCHIZOPHRENIA
Torsemide	DAO	SCHIZOPHRENIA
Ethibide XL	DAO	SCHIZOPHRENIA
Levonelle-2	DAO	SCHIZOPHRENIA
Elleste Solo MX 80	DAO	SCHIZOPHRENIA
INSULIN PEGLISPRO	DAO	SCHIZOPHRENIA
RO0728804	DAO	SCHIZOPHRENIA
Acomplia	DAO	SCHIZOPHRENIA
BEZAGEN XL	DAO	SCHIZOPHRENIA
TORASEMIDE	DAO	SCHIZOPHRENIA
Plan b	DAO	SCHIZOPHRENIA
DEMADEX	DAO	SCHIZOPHRENIA
SR-141716A	DAO	SCHIZOPHRENIA
Torem 5	DAO	SCHIZOPHRENIA
Emerres	DAO	SCHIZOPHRENIA
Cardide SR	DAO	SCHIZOPHRENIA
FEMPATCH	DAO	SCHIZOPHRENIA
Emfib	DAO	SCHIZOPHRENIA
Gynergon	DAO	SCHIZOPHRENIA
ESTRADERM TTS 25	DAO	SCHIZOPHRENIA
Urso 250	DAO	SCHIZOPHRENIA
Ursodeoxycholic Acid	DAO	SCHIZOPHRENIA
Upostelle	DAO	SCHIZOPHRENIA
Norplant Ii	DAO	SCHIZOPHRENIA
Levonelle	DAO	SCHIZOPHRENIA
GOSOGLIPTIN	DAO	SCHIZOPHRENIA
Carmegliptin	DAO	SCHIZOPHRENIA
INDAXA 2.5	DAO	SCHIZOPHRENIA
Beacita	DAO	SCHIZOPHRENIA
Bimagrumab	DAO	SCHIZOPHRENIA
SCH-58235	DAO	SCHIZOPHRENIA
MK-0364	DAO	SCHIZOPHRENIA
CAPTOMEX	DAO	SCHIZOPHRENIA
Arhalofenate	DAO	SCHIZOPHRENIA
ISTERANDA	DAO	SCHIZOPHRENIA
RO 10-6338	DAO	SCHIZOPHRENIA
T-0903131	DAO	SCHIZOPHRENIA
Hyteneze 50	DAO	SCHIZOPHRENIA
TENSAID XL	DAO	SCHIZOPHRENIA
Estradiol	DAO	SCHIZOPHRENIA
XOMA-052	DAO	SCHIZOPHRENIA
LEVONORGESTREL	DAO	SCHIZOPHRENIA
SABERVEL	DAO	SCHIZOPHRENIA
RO4876904	DAO	SCHIZOPHRENIA
AC-4464	DAO	SCHIZOPHRENIA
Ro-47-0203-029	DAO	SCHIZOPHRENIA
PF-03882845	DAO	SCHIZOPHRENIA
Ro-5073031	DAO	SCHIZOPHRENIA
Ursofalk	DAO	SCHIZOPHRENIA
RA-18C3	DAO	SCHIZOPHRENIA
Xenical	DAO	SCHIZOPHRENIA
APROVEL	DAO	SCHIZOPHRENIA
Xilonix	DAO	SCHIZOPHRENIA
NATRILIX SR	DAO	SCHIZOPHRENIA
Laropiprant	DAO	SCHIZOPHRENIA
SR 47436	DAO	SCHIZOPHRENIA
RIVOGLITAZONE	DAO	SCHIZOPHRENIA
Burinex	DAO	SCHIZOPHRENIA
DIHYDROTHEELIN	DAO	SCHIZOPHRENIA
Dermestril 25	DAO	SCHIZOPHRENIA
CROTEDUMAB	DAO	SCHIZOPHRENIA
Norgeston	DAO	SCHIZOPHRENIA
ZIMBACOL XL	DAO	SCHIZOPHRENIA
MIRENA	DAO	SCHIZOPHRENIA
IBIPINABANT	DAO	SCHIZOPHRENIA
ESTRACE	DAO	SCHIZOPHRENIA
Irbesartan	DAO	SCHIZOPHRENIA
JNJ-39659100	DAO	SCHIZOPHRENIA
PF-734,200	DAO	SCHIZOPHRENIA
GEVOKIZUMAB	DAO	SCHIZOPHRENIA
RIMONABANT	DAO	SCHIZOPHRENIA
TARANABANT	DAO	SCHIZOPHRENIA
BMS-646256	DAO	SCHIZOPHRENIA
BM02.015	DAO	SCHIZOPHRENIA
MK-0524	DAO	SCHIZOPHRENIA
Norplant System	DAO	SCHIZOPHRENIA
DERMESTRIL SEPTEM 25	DAO	SCHIZOPHRENIA
BMS-186295	DAO	SCHIZOPHRENIA
Parlodel	DAO	SCHIZOPHRENIA
PF-00734200	DAO	SCHIZOPHRENIA
GVNODIOL	DAO	SCHIZOPHRENIA
EMERRES UNA	DAO	SCHIZOPHRENIA
DOLOBID 500	DAO	SCHIZOPHRENIA
Estinyl	DAO	SCHIZOPHRENIA
Covera-HS	DAO	SCHIZOPHRENIA
TESAGLITAZAR	DAO	SCHIZOPHRENIA
Levosert	DAO	SCHIZOPHRENIA
BYM338	DAO	SCHIZOPHRENIA
Microval	DAO	SCHIZOPHRENIA
Insulin Aspart Protamine Recombinant	DAO	SCHIZOPHRENIA
Lynoral	DAO	SCHIZOPHRENIA
Torem 10	DAO	SCHIZOPHRENIA
Torem 2.5	DAO	SCHIZOPHRENIA
SLV319	DAO	SCHIZOPHRENIA
LOZOL	DAO	SCHIZOPHRENIA
MENOREST 37.5	DAO	SCHIZOPHRENIA
Tracleer	DAO	SCHIZOPHRENIA
Fallback solo	DAO	SCHIZOPHRENIA
EZETIMIBE	DAO	SCHIZOPHRENIA
Ro-470203029	DAO	SCHIZOPHRENIA
TAK 475	DAO	SCHIZOPHRENIA
Liletta	DAO	SCHIZOPHRENIA
Rawel XL	DAO	SCHIZOPHRENIA
MABp1	DAO	SCHIZOPHRENIA
VARBIM XL	DAO	SCHIZOPHRENIA
Ifirmasta	DAO	SCHIZOPHRENIA
LAPAQUISTAT ACETATE	DAO	SCHIZOPHRENIA
PF-04971729	DAO	SCHIZOPHRENIA
MK-0533	DAO	SCHIZOPHRENIA
PLAN B ONE-STEP	DAO	SCHIZOPHRENIA
Iproveratril	DAO	SCHIZOPHRENIA
Balaglitazone	DAO	SCHIZOPHRENIA
Galida	DAO	SCHIZOPHRENIA
Steglatro	DAO	SCHIZOPHRENIA
SR-14171	DAO	SCHIZOPHRENIA
M102	DAO	SCHIZOPHRENIA
JAYDESS	DAO	SCHIZOPHRENIA
ACTIGALL	DAO	SCHIZOPHRENIA
TESAMORELIN	DAO	SCHIZOPHRENIA
Fibrazate XL	DAO	SCHIZOPHRENIA
Estraderm MX 75	DAO	SCHIZOPHRENIA
CCX140	DAO	SCHIZOPHRENIA
Bosentan	DAO	SCHIZOPHRENIA
ESTRADERM MX 100	DAO	SCHIZOPHRENIA
Indapamide	DAO	SCHIZOPHRENIA
Vagifem	DAO	SCHIZOPHRENIA
EZETROL	DAO	SCHIZOPHRENIA
MBX-102	DAO	SCHIZOPHRENIA
Karvea	DAO	SCHIZOPHRENIA
R1579	DAO	SCHIZOPHRENIA
Indipam XL	DAO	SCHIZOPHRENIA
T2-18C3	DAO	SCHIZOPHRENIA
Natrilix	DAO	SCHIZOPHRENIA
Levonelle One Step	DAO	SCHIZOPHRENIA
SAR-425899	DAO	SCHIZOPHRENIA
Norplant	DAO	SCHIZOPHRENIA
EZINELLE	DAO	SCHIZOPHRENIA
T131	DAO	SCHIZOPHRENIA
GYNOESTRYL	DAO	SCHIZOPHRENIA
Theine	DAO	SCHIZOPHRENIA
Diflunisal	DAO	SCHIZOPHRENIA
Bumetanide	DAO	SCHIZOPHRENIA
CV-18C3	DAO	SCHIZOPHRENIA
INT-131	DAO	SCHIZOPHRENIA
HER STYLE	DAO	SCHIZOPHRENIA
PF-04971729-00	DAO	SCHIZOPHRENIA
Zetia	DAO	SCHIZOPHRENIA
DRF-2593	DAO	SCHIZOPHRENIA
McN-A-2833	DAO	SCHIZOPHRENIA
LIPAROL XL	DAO	SCHIZOPHRENIA
Avapro	DAO	SCHIZOPHRENIA
Mapemid XL	DAO	SCHIZOPHRENIA
Postinor-2	DAO	SCHIZOPHRENIA
Bethanechol	DAO	SCHIZOPHRENIA
Ovrette	DAO	SCHIZOPHRENIA
Ertugliflozin	DAO	SCHIZOPHRENIA
LY2881835	DAO	SCHIZOPHRENIA
Evorel 50	DAO	SCHIZOPHRENIA
LIPSTATIN	DAO	SCHIZOPHRENIA
SR141716	DAO	SCHIZOPHRENIA
RO 47-0203/029	DAO	SCHIZOPHRENIA
Dermestril Septem 50	DAO	SCHIZOPHRENIA
Urso Forte	DAO	SCHIZOPHRENIA
CB102	DAO	SCHIZOPHRENIA
Nindaxa 2.5	DAO	SCHIZOPHRENIA
BM-02015	DAO	SCHIZOPHRENIA
OPCICON ONE-STEP	DAO	SCHIZOPHRENIA
BETINEX	DAO	SCHIZOPHRENIA
CA-18C3	DAO	SCHIZOPHRENIA
Tofogliflozin	DAO	SCHIZOPHRENIA
Jadelle	DAO	SCHIZOPHRENIA
Athentia next	DAO	SCHIZOPHRENIA
GSK-189075A	DAO	SCHIZOPHRENIA
BUMEX	DAO	SCHIZOPHRENIA
XEN-D0501	DAO	SCHIZOPHRENIA
KYLEENA	DAO	SCHIZOPHRENIA
Remogliflozin Etabonate	DAO	SCHIZOPHRENIA
OPUMIDE 2.5	DAO	SCHIZOPHRENIA
Dolobid	DAO	SCHIZOPHRENIA
Calan	DAO	SCHIZOPHRENIA
SKYLA	DAO	SCHIZOPHRENIA
MK-0634	DAO	SCHIZOPHRENIA
MBX-2044	DAO	SCHIZOPHRENIA
PF-734200	DAO	SCHIZOPHRENIA
EVOREL 100	DAO	SCHIZOPHRENIA
Lixil	DAO	SCHIZOPHRENIA
DE-101	DAO	SCHIZOPHRENIA
WY-5104	DAO	SCHIZOPHRENIA
AMG-131	DAO	SCHIZOPHRENIA
R-106056	DAO	SCHIZOPHRENIA
CB-154	DAO	SCHIZOPHRENIA
CS-011	DAO	SCHIZOPHRENIA
GLUCAGEN	DAO	SCHIZOPHRENIA
Lederdopa	DAO	SCHIZOPHRENIA
Arcalyst	DAO	SCHIZOPHRENIA
SECUKINUMAB	DAO	SCHIZOPHRENIA
DF-2156A	DAO	SCHIZOPHRENIA
METALPHA 250	DAO	SCHIZOPHRENIA
STELARA	DAO	SCHIZOPHRENIA
Methyldopa (levorotatory)	DAO	SCHIZOPHRENIA
U-31889	DAO	SCHIZOPHRENIA
Mabthera Rituxan	DAO	SCHIZOPHRENIA
CHAGLYCD3	DAO	SCHIZOPHRENIA
Anti-Cd11A	DAO	SCHIZOPHRENIA
RILONACEPT	DAO	SCHIZOPHRENIA
IL-1 TRAP	DAO	SCHIZOPHRENIA
TT-20	DAO	SCHIZOPHRENIA
Xanax Xr	DAO	SCHIZOPHRENIA
Brethine	DAO	SCHIZOPHRENIA
DOPAMET	DAO	SCHIZOPHRENIA
Humanzied OKT3	DAO	SCHIZOPHRENIA
Golimumab	DAO	SCHIZOPHRENIA
ChAglyCD	DAO	SCHIZOPHRENIA
SIMPONI	DAO	SCHIZOPHRENIA
Xanax	DAO	SCHIZOPHRENIA
Prevacid	DAO	SCHIZOPHRENIA
MGA031	DAO	SCHIZOPHRENIA
Alpha-Methyldopa	DAO	SCHIZOPHRENIA
METRELEPTIN	DAO	SCHIZOPHRENIA
RITUXAN	DAO	SCHIZOPHRENIA
ALDOMET	DAO	SCHIZOPHRENIA
Brethaire	DAO	SCHIZOPHRENIA
METHYLDOPA	DAO	SCHIZOPHRENIA
STELERA	DAO	SCHIZOPHRENIA
Niravam	DAO	SCHIZOPHRENIA
ITAVASTATIN	DAO	SCHIZOPHRENIA
Raptiva	DAO	SCHIZOPHRENIA
MK-351	DAO	SCHIZOPHRENIA
TEPLIZUMAB	DAO	SCHIZOPHRENIA
TRX-4	DAO	SCHIZOPHRENIA
EFALIZUMAB	DAO	SCHIZOPHRENIA
INTERLEUKIN-1 TRAP	DAO	SCHIZOPHRENIA
CNTO-1275	DAO	SCHIZOPHRENIA
OTELIXIZUMAB	DAO	SCHIZOPHRENIA
Terbutaline	DAO	SCHIZOPHRENIA
Ustekinumab	DAO	SCHIZOPHRENIA
CNTO-148	DAO	SCHIZOPHRENIA
Mabthera	DAO	SCHIZOPHRENIA
Pitavastatin	DAO	SCHIZOPHRENIA
Medomet	DAO	SCHIZOPHRENIA
METALPHA 500	DAO	SCHIZOPHRENIA
Bricanyl	DAO	SCHIZOPHRENIA
AIN-457	DAO	SCHIZOPHRENIA
Ladarixin	DAO	SCHIZOPHRENIA
hu1124	DAO	SCHIZOPHRENIA
HOKT3	DAO	SCHIZOPHRENIA
REPARIXIN	DAO	SCHIZOPHRENIA
hOKT3 gamma 1 (Ala-Ala)	DAO	SCHIZOPHRENIA
U-31,889	DAO	SCHIZOPHRENIA
Methylprednisolone	DAO	SCHIZOPHRENIA
Fibrinolysin	DAO	SCHIZOPHRENIA
FIBRINOLYSIN (HUMAN)	DAO	SCHIZOPHRENIA
CORTALONE	DAO	SCHIZOPHRENIA
PETHIDINE	DAO	SCHIZOPHRENIA
ANTEGRAN	DAO	SCHIZOPHRENIA
Buspar	DAO	SCHIZOPHRENIA
Streptokinase	DAO	SCHIZOPHRENIA
ACTASE	DAO	SCHIZOPHRENIA
Plasmin	DAO	SCHIZOPHRENIA
Fibrinolysin, Human	DAO	SCHIZOPHRENIA
METI-DERM	DAO	SCHIZOPHRENIA
Kabikinase	DAO	SCHIZOPHRENIA
AN100226m	DAO	SCHIZOPHRENIA
Fetzima	DAO	SCHIZOPHRENIA
Streptase	DAO	SCHIZOPHRENIA
CHEMBL5122	DDR1	SCHIZOPHRENIA
Imbruvica	DENND1A	UNIPOLAR DEPRESSION
IBRUTINIB	DENND1A	UNIPOLAR DEPRESSION
CHEMBL5251	DENND1A	UNIPOLAR DEPRESSION
Calquence	DENND1A	UNIPOLAR DEPRESSION
MSC-2364447	DENND1A	UNIPOLAR DEPRESSION
Spebrutinib	DENND1A	UNIPOLAR DEPRESSION
SPEBRUTINIB BESYLATE	DENND1A	UNIPOLAR DEPRESSION
AVL-292	DENND1A	UNIPOLAR DEPRESSION
CC-292	DENND1A	UNIPOLAR DEPRESSION
ONO-4059	DENND1A	UNIPOLAR DEPRESSION
HM-71224	DENND1A	UNIPOLAR DEPRESSION
CHEMBL2959	DENND1A	UNIPOLAR DEPRESSION
XL418	DENND1A	UNIPOLAR DEPRESSION
CHEMBL2363043	EPHA1	ALZHEIMER'S DISEASE
KB-004	EPHA1	ALZHEIMER'S DISEASE
CHEMBL4954	EPHA1	ALZHEIMER'S DISEASE
Medised Plain	FAAH	ALZHEIMER'S DISEASE
DISPROL INFANT	FAAH	ALZHEIMER'S DISEASE
Medinol For Children	FAAH	ALZHEIMER'S DISEASE
Calpol Six Plus Fastmelts	FAAH	ALZHEIMER'S DISEASE
MEDINOL OVER 6	FAAH	ALZHEIMER'S DISEASE
Disprol	FAAH	ALZHEIMER'S DISEASE
Hedex	FAAH	ALZHEIMER'S DISEASE
Panadol	FAAH	ALZHEIMER'S DISEASE
Fennings	FAAH	ALZHEIMER'S DISEASE
Panadol Advan	FAAH	ALZHEIMER'S DISEASE
Paramin	FAAH	ALZHEIMER'S DISEASE
PANADOL ACTIFAST SOLB	FAAH	ALZHEIMER'S DISEASE
Abdine	FAAH	ALZHEIMER'S DISEASE
Panadol Jnr	FAAH	ALZHEIMER'S DISEASE
GALPAMOL	FAAH	ALZHEIMER'S DISEASE
Tylenol	FAAH	ALZHEIMER'S DISEASE
Calpol Six Plus	FAAH	ALZHEIMER'S DISEASE
Perfalgan	FAAH	ALZHEIMER'S DISEASE
TRAMIL 500	FAAH	ALZHEIMER'S DISEASE
INJECTAPAP	FAAH	ALZHEIMER'S DISEASE
Panaleve 6 Plus	FAAH	ALZHEIMER'S DISEASE
JUNIOR PARAPAED	FAAH	ALZHEIMER'S DISEASE
CHEMBL2243	FAAH	ALZHEIMER'S DISEASE
CHEMBL3989384	FAAH	ALZHEIMER'S DISEASE
1-DODECANOL	FAAH	ALZHEIMER'S DISEASE
4-(3-{[5-(trifluoromethyl)pyridin-2-yl]oxy}benzyl)piperidine-1-carboxylic acid	FAAH	ALZHEIMER'S DISEASE
4-(quinolin-3-ylmethyl)piperidine-1-carboxylic acid	FAAH	ALZHEIMER'S DISEASE
Methoxy arachidonyl fluorophosphonate	FAAH	ALZHEIMER'S DISEASE
Propofol	FAAH	ALZHEIMER'S DISEASE
CHEMBL2120	FGF14	AUTISM
NAPHURIDE	FGF14	AUTISM
SURAMIN HEXASODIUM	FGF14	AUTISM
Suramin sodium	FGF14	AUTISM
CI-1003	FGF14	AUTISM
5-AMINO-NAPHTALENE-2-MONOSULFONATE	FGF14	AUTISM
Formic acid	FGF14	AUTISM
Naphthalene Trisulfonate	FGF14	AUTISM
O2-Sulfo-Glucuronic Acid	FGF14	AUTISM
Abituzumab	FGF14	AUTISM
ETARATUZUMAB	FGF14	AUTISM
CNTO-095	FGF14	AUTISM
ETARACIZUMAB	FGF14	AUTISM
ABEGRIN	FGF14	AUTISM
INTETUMUMAB	FGF14	AUTISM
CNTO-95	FGF14	AUTISM
STX-100	FGF14	AUTISM
ALD403	FGF14	AUTISM
DI17E6	FGF14	AUTISM
C7E3	FGF14	AUTISM
CHEMBL3107	FGFR3	ALZHEIMER'S DISEASE
1,4-Dideoxy-5-Dehydro-O2-Sulfo-Glucuronic Acid	FGFR3	ALZHEIMER'S DISEASE
1,4-Dideoxy-O2-Sulfo-Glucuronic Acid	FGFR3	ALZHEIMER'S DISEASE
ABT-510	FGFR3	ALZHEIMER'S DISEASE
Sucralfate	FGFR3	ALZHEIMER'S DISEASE
REGN1500	FURIN	SCHIZOPHRENIA
EVINACUMAB	FURIN	SCHIZOPHRENIA
CHEMBL3710485	FURIN	SCHIZOPHRENIA
Lesogaberan	GABBR2	ALZHEIMER'S DISEASE
AZD-3355	GABBR2	ALZHEIMER'S DISEASE
CHEMBL5034	GABBR2	ALZHEIMER'S DISEASE
ARBACLOFEN PLACARBIL	GABBR2	ALZHEIMER'S DISEASE
XP19986	GABBR2	ALZHEIMER'S DISEASE
CHEMBL2111463	GABBR2	ALZHEIMER'S DISEASE
Arbaclofen	GABBR2	ALZHEIMER'S DISEASE
STX209	GABBR2	ALZHEIMER'S DISEASE
WY-3478	GABBR2	ALZHEIMER'S DISEASE
XYREM	GABBR2	ALZHEIMER'S DISEASE
Sodium oxybate	GABBR2	ALZHEIMER'S DISEASE
KEMSTRO	GABBR2	ALZHEIMER'S DISEASE
LIORESAL INTRATH	GABBR2	ALZHEIMER'S DISEASE
BA-34,647	GABBR2	ALZHEIMER'S DISEASE
Lioresal	GABBR2	ALZHEIMER'S DISEASE
GABLOFEN	GABBR2	ALZHEIMER'S DISEASE
Baclofen	GABBR2	ALZHEIMER'S DISEASE
BACLOSPAS-10	GABBR2	ALZHEIMER'S DISEASE
LYFLEX	GABBR2	ALZHEIMER'S DISEASE
BA-34647	GABBR2	ALZHEIMER'S DISEASE
gamma-Aminobutyric acid	GABBR2	ALZHEIMER'S DISEASE
SGS-742	GABBR2	ALZHEIMER'S DISEASE
Progabide	GABBR2	ALZHEIMER'S DISEASE
Tezampanel	GABBR2	ALZHEIMER'S DISEASE
Vigabatrin	GABBR2	ALZHEIMER'S DISEASE
Oxybate	GABBR2	ALZHEIMER'S DISEASE
XIAFLEX	GAK	PARKINSON'S DISEASE
Collagenase	GAK	PARKINSON'S DISEASE
Santyl	GAK	PARKINSON'S DISEASE
OCRIPLASMIN	GAK	PARKINSON'S DISEASE
COLLAGENASE CLOSTRIDIUM HISTOLYTICUM	GAK	PARKINSON'S DISEASE
AA4500	GAK	PARKINSON'S DISEASE
IMETELSTAT	GRN	ALZHEIMER'S DISEASE
GRN163L	GRN	ALZHEIMER'S DISEASE
CHEMBL2916	GRN	ALZHEIMER'S DISEASE
IMETELSTAT SODIUM	GRN	ALZHEIMER'S DISEASE
Tertomotide	GRN	ALZHEIMER'S DISEASE
Zidovudine	GRN	ALZHEIMER'S DISEASE
VERZENIO	GRN	ALZHEIMER'S DISEASE
Bortezomib	GRN	ALZHEIMER'S DISEASE
GANITE	GRN	ALZHEIMER'S DISEASE
Lorvotuzumab Mertansine	GRN	ALZHEIMER'S DISEASE
TBO-FILGRASTIM	GRN	ALZHEIMER'S DISEASE
Ikervis	GRN	ALZHEIMER'S DISEASE
BICNU	GRN	ALZHEIMER'S DISEASE
GENGRAF	GRN	ALZHEIMER'S DISEASE
ABEMACICLIB	GRN	ALZHEIMER'S DISEASE
Deltasone	GRN	ALZHEIMER'S DISEASE
BECATECARIN	GRN	ALZHEIMER'S DISEASE
VEPESID	GRN	ALZHEIMER'S DISEASE
Irinotecan	GRN	ALZHEIMER'S DISEASE
Cortancyl	GRN	ALZHEIMER'S DISEASE
Rituxan	GRN	ALZHEIMER'S DISEASE
MABCAMPATH	GRN	ALZHEIMER'S DISEASE
BMY-40481	GRN	ALZHEIMER'S DISEASE
DELTA-DOME	GRN	ALZHEIMER'S DISEASE
Cortigel	GRN	ALZHEIMER'S DISEASE
Gallium Nitrate	GRN	ALZHEIMER'S DISEASE
TORISEL	GRN	ALZHEIMER'S DISEASE
Decitabine	GRN	ALZHEIMER'S DISEASE
REPOSITORY CORTICOTROPIN	GRN	ALZHEIMER'S DISEASE
Tasmar	GRN	ALZHEIMER'S DISEASE
Vaniqa	GRN	ALZHEIMER'S DISEASE
MABTHERA	GRN	ALZHEIMER'S DISEASE
HYCAMTIN	GRN	ALZHEIMER'S DISEASE
MLN8237	GRN	ALZHEIMER'S DISEASE
GLIADEL	GRN	ALZHEIMER'S DISEASE
Retin-A	GRN	ALZHEIMER'S DISEASE
Ro-43780	GRN	ALZHEIMER'S DISEASE
XALKORI	GRN	ALZHEIMER'S DISEASE
LIQUID PRED	GRN	ALZHEIMER'S DISEASE
Purified Cortrophin Gel	GRN	ALZHEIMER'S DISEASE
CORTICOTROPIN	GRN	ALZHEIMER'S DISEASE
CORTROPHIN	GRN	ALZHEIMER'S DISEASE
ETOPOPHOS PRESERVATIVE FREE	GRN	ALZHEIMER'S DISEASE
Bevacizumab	GRN	ALZHEIMER'S DISEASE
MABTHERA RITUXAN	GRN	ALZHEIMER'S DISEASE
IMGN-901	GRN	ALZHEIMER'S DISEASE
ACTH	GRN	ALZHEIMER'S DISEASE
CARMUSTINE	GRN	ALZHEIMER'S DISEASE
CAPRELSA	GRN	ALZHEIMER'S DISEASE
Aclasta	GRN	ALZHEIMER'S DISEASE
Ornidyl	GRN	ALZHEIMER'S DISEASE
ALISERTIB	GRN	ALZHEIMER'S DISEASE
Adrenomone	GRN	ALZHEIMER'S DISEASE
Ro-407592	GRN	ALZHEIMER'S DISEASE
BCNU	GRN	ALZHEIMER'S DISEASE
Pembrolizumab	GRN	ALZHEIMER'S DISEASE
Eflornithine	GRN	ALZHEIMER'S DISEASE
Acthar Gel	GRN	ALZHEIMER'S DISEASE
Ciclosporin	GRN	ALZHEIMER'S DISEASE
LY2835219	GRN	ALZHEIMER'S DISEASE
ETOPOSIDE PHOSPHATE	GRN	ALZHEIMER'S DISEASE
Camptosar	GRN	ALZHEIMER'S DISEASE
CAMPATH-1H	GRN	ALZHEIMER'S DISEASE
CORTICOTROPIN, REPOSITORY	GRN	ALZHEIMER'S DISEASE
Adrenocorticotropic Hormone	GRN	ALZHEIMER'S DISEASE
H.P. ACTHAR GEL	GRN	ALZHEIMER'S DISEASE
NVP-LEE011	GRN	ALZHEIMER'S DISEASE
LEE-011	GRN	ALZHEIMER'S DISEASE
[truncated: 2,671 more rows]
