# Supplementary material for: Drug repositioning for psychiatric and neurological disorders through a network medicine approach
Source: Transl Psychiatry. 2020 May 12;10:141. doi: 10.1038/s41398-020-0827-5 (PMC7217930; doi:10.1038/s41398-020-0827-5)
Supplement: Supplementary file 6 — Table S3 [file 41398_2020_827_MOESM6_ESM.xlsx]

## Sheet: False gene-diseases edges
Disease	Gene	WDD Reference	Sentence	Error
Alzheimer’s disease	ELANE	Medline_24024140	“The AD brain shows increased levels of lipid peroxidation products, including 4-hydroxy-2-nonenal (HNE)”	HNE is not the gene
	LIPA	Medline_22216330	“A component of BioAge, Lipa, contains the AD risk factor APOE and reflects an apparent early disturbance in lipid metabolism”	Lipa is not the gene
	NDP	Medline_26003413	“NDP-α-MSH induces intense neurogenesis and cognitive recovery in Alzheimer transgenic mice through activation of melanocortin MC4 receptors”	NDP is not the gene
Schizophrenia	WAS	Pmcoa_4100298	“Any sort of complex formulations was avoided by the TMPs for the treatment of schizophrenia like psychosis”	Was is not the gene
	PGC	Pmcoa_5537640	“Genetic correlations between BOR and (i) BIP, (ii) SCZ and (iii) MDD were calculated33 using the result files of the Psychiatric Genomics Consortium (PGC) “	PGC is not the gene
	NT5C2	Pmcoa_5834629	-	Paper does not support connection
	CYP1A2	Medline_11496364	“Lack of association between a functional polymorphism of the cytochrome P450 1A2 (CYP1A2) gene and tardive dyskinesia in schizophrenia”	Lack of association
	AMBP	Pmcoa_5112764	“new drug candidates targeting dopamine and other neuroreceptors, such as ITI-007 (7), bifeprunox (41), zicronapine (42), Lu AF35700 (43) and RP5063 (44), entered late stage clinical development for schizophrenia and other neuropsychiatric disorders”	ITI-007 is not the gene
Dementia	AKR1B1	Medlina_27798708	“The number of antihypertensives was the strongest predictor of an ADR followed by presence of dementia” Medline_27798708	ADR is not the gene
	RPE	Pmcoa_5005681	“On the basis of the above data, regular physical exercise (rPE) is likely to maintain or even improve cognitive function of healthy elderly subjects [17] and reduce the risk of dementia - e.g., Alzheimer’s disease”	RPE is not the gene
Depression	IRF6	Pmcoa_3184053	“ PPS associated with depression have a potential role in predicting remission of depressive symptoms in clinical practice”	PPS is not the gene
	PORCN	Pmcoa_5091854	“Porc-Epic Cave is a key Palaeolithic site located between the Afar Depression and the Somali Plateau”	Porc-Epic is not the gene
	PSMB8	Pmcoa_3516703	-	No association with disorder
	PTS	Pmcoa_4036073	“The Aussie Optimism: Program-Positive Thinking Skills (AOP-PTS) is a universal intervention program based on cognitive and behavioral strategies and aimed to prevent anxiety and depression in the middle primary school children aged 9–10 years old”	PTS is not the gene

## Sheet: False drug-gene edges
Disease	Gene	Drug	WDD Reference	Sentence	Error
Alzheimer’s disease	ANXA5	FOSFONET SODIUM	Pmcoa_4198960	“When INS-1 cells were stained with Annexin V/PI, we found that PAE reduced apoptosis by glucotoxicity”	PAE in the paper is not Fosfonet Sodium
	HSPG2	METHAZOLAMIDE	Pmcoa_5403967	“Methazolamide, an anti-glaucomatous agent, could cause severe skin eruptions called Stevens-Johnson syndrome/toxic epidermal necrolyis (SJS/TEN)”	HSPG2 is also called SJS
	KLK3	TESTOSTERONE UNDECANOATE	Medline_7690956	“Effect of long-term oral testosterone undecanoate treatment on prostate volume and serum prostate-specific antigen concentration in eugonadal middle-aged men”; “The serum concentrations of prostate-specific antigen did not change as measured by two different well-validated immunometric assays”	Drug does not change KLK3 expression
	PIN1	1-NAPHTHYLACETIC ACID	Pmcoa_4895256	“A detailed expression map of the PIN1 auxin transporter in Arabidopsis thaliana root”	PIN1 is a auxin transporter in plants
	SLC2A1	PIMONIDAZOLE	Medline_21316722	“A statistically significant correlation was found between pimonidazole staining and GLUT1-expression”	GLUT-1 expression only correlates with drug staining
Schizophrenia	MAG	CORTISONE ACETATE	Patent_US20020164377	-	Document does not support relationship
	LTA	GLYCEROL MONOPHOSPHATE	Pmcoa_2869364	“DltB is a putative transmembrane protein predicted to be involved in the passage of the activated d-alanyl-Dcp complex across the glycerol phosphate backbone of LTA”	LTA is not the gene
	KCNH2	INDOLYL	Medline_14698157	“Specifically, compounds bearing 5-amido- and 5-sulphonamido-indolyl substituents exhibited lower plasma clearance and weaker binding affinity for the I(Kr) potassium channel hERG”	Indolyl is not a specific drug
	CTLA4	LTX-315	Pmcoa_4649481	“Our results demonstrate that LTX-315 in combination with anti-CTLA4 or anti-PD1 results in a synergistic antitumour effect in vivo”	Drug does not affect CTLA4 directly
	CTLA4	ALEFACEPT	Pmcoa_5743750	“Pre-transplant Alefacept synergized with CTLA4-Ig by targeting CD8+ CD28− effector/memory T cells”	Drug does not affect CTLA4 directly
Dementia	HSD11B1	PHENYLACETALDEHYDE		“Anti-diabetic and anti-adipogenic effects of a novel selective 11β-hydroxysteroid dehydrogenase type 1 inhibitor, 2-(3-benzoyl)-4-hydroxy-1,1-dioxo-2H-1,2-benzothiazine-2-yl-1-phenylethanone (KR-66344)” Medline_21315688	Not the same drug
Autism	ADA	METHOCIDIN	Medline_17574432	-	Document does not support relationship
	IL13	MEBEVERINE	Medline_21895629	-	Document does not support relationship
