# Supplementary material for: Drug repositioning for psychiatric and neurological disorders through a network medicine approach
Source: Transl Psychiatry. 2020 May 12;10:141. doi: 10.1038/s41398-020-0827-5 (PMC7217930; doi:10.1038/s41398-020-0827-5)
Supplement: Supplementary file 7 — Table S4 [file 41398_2020_827_MOESM7_ESM.xlsx]

## Sheet: Selected drugs
DISEASE	DRUG	COMERCIAL/ALTERNATIVE NAME	TARGET GENE	DRUG EFFECT	PREVIOUS ASSOCIATION WITH PND	GENE-DISEASE REFERENCES	GENE-DISEASE REFERENCE EXAMPLE SENTENCE	DRUG-GENE REFERENCES
SCHIZOPHRENIA	AC 480	BMS-599626	ERBB2	ERBB2 inhibitor (pan-HER inhibitor)	NO	Pmcoa_5099462	“...this effect was primarily mediated by ErbB2/3, suggesting that a novel NRG1-ErbB2/3 pathway regulates DISC1 [Disregulated in Schizophrenia] expression...” Pmcoa_5099462	Medline_19458057,Medline_17062696, Pmcoa_5507092
	ADO-TRASTUZUMAB EMTANSINE	T-DM1	ERBB2	monoclonal AB anti ERBB2	YES/PROSPECTIVE			Pmcoa_4679405,Medline_26606967,Pmcoa_5704598,Medline_25873876,Pmcoa_4376930,Medline_25790739,Pmcoa_4112050,Pmcoa_4229898,Pmcoa_3973200,Pmcoa_4876844,Medline_25976081,Pmcoa_3337408,Pmcoa_434669
	MUBRITINIB	TAK-165	ERBB2	ERBB2 inhibitor	NO			Pmcoa_1868927,Medline_15138566,Medline_25407459,Medline_26018524,Medline_29374185,Medline_27074819,Pmcoa_4830980,Pmcoa_4688307,Pmcoa_4120652,Pmcoa_4446296,Pmcoa_5331590,Pmcoa_5833862,Pmcoa_5708760
	ERTUMAXOMAB	REXOMUN	ERBB2	monoclonal AB anti ERBB2	NO			Pmcoa_5704598,Medline_19435924,Medline_16707606,Pmcoa_2972555,Medline_22820509,Pmcoa_2644666,Pmcoa_4687327
	MM-302	MM-302	ERBB2	HER2-targeted antibody-liposomal doxorubicin conjugate	NO			Medline_26759238
	CP 724714	CP 724714	ERBB2	ERBB2 inhibitor	NO			Medline_28902361,Pmcoa_5831215,Pmcoa_5592866,Pmcoa_5882317
	GSK-249320	GSK-249320	MAG	monoclonal AB anti MAG	NO	Medline_16039057,Pmcoa_3342517,Medline_22563322,Pmcoa_2077930,Pmcoa_3017110,Medline_18496213,Medline_17291369,Pmcoa_3420616	“Our findings of a significant associations between schizophrenia and the MAG gene” Medline_16039057	Pmcoa_4561339,Medline_23267856,Pmcoa_5153257,Pmcoa_5325241
	LERISETRON	F-0930-RS	HTR3A	HTR3A antagonist	NO	Medline_11207027,Medline_23896722	“5-HT3R-ANTs add-on therapy is more beneficial on the psychopathology (especially negative symptoms) than controls in patients with schizophrenia, and 5-HT3R-ANTs seem to be well-tolerated treatments” Medline_23896722	Pmcoa_117120,Pmcoa_116678
	BTRX-246040	LY-2940094	OPRL1	OPRL1 inhibitor	NO	Medline_29391391,Pmcoa_5804030	“These findings provide the foundation for the involvement of the nociceptin receptor system in the pathophysiology of schizophrenia” Medline_29391391	Pmcoa_5226289,Medline_27435979,Medline_26659925,Pmcoa_5793299
	TANDUTINIB	MLN518	PDGFRB	PDGFRB inhibitor	NO	Medline_18541413,Pmcoa_3060876	“We conclude that SNPs of the 5'-upstream region of PDGFRB are associated with SCZ” Medline_18541413	Pmcoa_5787524,Pmcoa_4372648
	AMUVATINIB	MP-470	PDGFRB	PDGFRB inhibitor	NO			Pmcoa_3878866,Pmcoa_2685437,Pmcoa_5344235
	BIBF1120	BIBF1120	PDGFRB	PDGFRB inhibitor	NO			Pmcoa_4266776
	XL999	XL999	PDGFRB	PDGFRB inhibitor	NO			Pmcoa_2712676
	UNII-3U6T9EE6UX	PF-03463275	SLC6A9	SLC6A9 (GlyT1) inhibitor	YES/PROSPECTIVE	Pmcoa_4489100,Medline_26671330,Medline_15225720,Medline_16725323,Medline_17629697,Medline_19051137	“Numerous, disease associations of SLC6 family members have been reported. Specifically, these are creatine deficiency syndrome, mental retardation, musculoskeletal disorders for SLC6A8, and schizophrenia and hypertension for SLC6A9” Pmcoa_4489100	Medline_29499855,Medline_24147951
	BRIVARACETAM	BRIVARACETAM	SV2A	binds to SV2A	NO	Medline_28588450,Pmcoa_5438990,Medline_23017826	“Genetic variation at the synaptic vesicle gene SV2A is associated with schizophrenia” Medline_23017826	Pmcoa_3765414,Medline_26899665,Medline_26515103,Medline_26328621
	LEVETIRACETAM	LEVETIRACETAM	SV2A	binds to SV2A	YES/PROSPECTIVE			Pmcoa_3248421,Pmcoa_5732259,Pmcoa_5078162,Pmcoa_3765414,Medline_22220214,Pmcoa_4423160,Pmcoa_4469086,Pmcoa_3269346,Medline_27768878,Pmcoa_5742623,Pmcoa_2526377,Medline_22292611,Pmcoa_486177
DEMENTIA	GINKGOLIDE A	GINKOLIDE A	RETN	inhibits resistin induced endothelial permeability	YES/PROSPECTIVE	Pmcoa_5514216,Pmcoa_5464526	“Association of adiponectin, leptin and resistin with inflammatory markers and obesity in dementia” Pmcoa_5514216
BIPOLAR DISORDER	MEDI-565	AMG 211	CEACAM5	CEA/CD33 bi-specific antibody	NO	Pmcoa_5400039,Medline_25697175	“This study suggests that CEA is increased in BD” Medline_25697175	Pmcoa_4622052,Pmcoa_3344869,Medline_22574157,Pmcoa_5370509,Pmcoa_2813763,Medline_19953093
	LABETUZUMAB	LABETUZUMAB	CEACAM5	monoclonal AB anti CEACAM5	NO			Pmcoa_5387159
	ARCITUMOMAB	ARCITUMOMAB	CEACAM5	monoclonal AB anti CEACAM5	NO			Medline_8120546,Pmcoa_3094893
AUTISM	DSSTOX_CID_21132	SEMAXANIB	AHR	AHR agonist	NO	Medline_27899901,Pmcoa_5110561	“Association of Aryl Hydrocarbon Receptor-Related Gene Variants with the Severity of Autism Spectrum Disorders” Medline_27899901	Pmcoa_3793317,Pmcoa_3435281
	ESLICARBAZEPINE ACETATE	ESLICARBAZEPINE ACETATE	CACNA1H	CACNA1H inward current blocker	NO	Medline_16754686,Pmcoa_3124264	“CACNA1H mutations in autism spectrum disorders” Medline_16754686	Pmcoa_4889089,Pmcoa_5629137
	PYRAZINAMIDE	PYRAZINAMIDE	FASN	FASN inhibitor	NO	Pmcoa_4998172,Medline_23887214	“The levels of s-Fas were significantly higher in autistic children compared with control children (p<0.05)” Medline_23887214	Pmcoa_3573602,Medline_15205406
	PLATENSIMYCIN	PLATENSIMYCIN	FASN	FASN inhibitor	NO			Medline_28103304,Medline_27695056,Pmcoa_5245885,Pmcoa_5047649,Medline_21389266,Pmcoa_4421107,Pmcoa_4363943
	ALLOSAMIDIN	ALLOSAMIDIN	IL13	inhibits chitinase activity and attenuates IL13-induced infalmmation	NO	Medline_22070180,Medline_20833247,Pmcoa_3704803	“levels of IL-13 were decreased in autism” Medline_22070180	Medline_19782048,Pmcoa_3144442
	LEBRIKIZUMAB	LEBRIKIZUMAB	IL13	monoclonal AB anti IL13	NO			Medline_23357170,Pmcoa_4744740,Medline_27161908,Pmcoa_5695818,Pmcoa_5509233,Pmcoa_5691861
	TRALOKINUMAB	CAT-354	IL13	monoclonal AB anti IL13	NO			Medline_27956146,Pmcoa_5125042,Pmcoa_5695818,Pmcoa_5730503
	NEOMYCIN	NEOMYCIN	KCNJ2	PIP2 sequestering from membrane, alters KCNJ2 inward current	NO	Medline_29615871,Pmcoa_5869910	“A Novel KCNJ2 Mutation Identified in an Autistic Proband Affects the Single Channel Properties of Kir2.1” Medline_29615871	Pmcoa_2266608,Pmcoa_4232564
DEPRESSION	ORM-12741	ORM-12741	ADRA2C	ADRAC2 antagonist	NO/PHASE II FOR ALZHEIMER’S	Medline_10523817,Medline_27749317	“alpha2C-AR overexpression seemed to promote the development of changes related to depression” Medline_10523817	Pmcoa_5110514,Pmcoa_5558054,Medline_24489014
	SULFAPHENAZOLE	SULFAPHENAZOLE	CYP2C19	CYP2C19 inhibitor	NO	Medline_16812949,Pmcoa_5820598	“We evaluated whether cytochrome P450 (CYP) poor metabolizer polymorphisms of CYP2D6 and CYP2C19 are relevant for the outcome (measured by length of hospitalization) during treatment with psychotropic medications in patients with depression or schizophrenia” Medline_16812949	Medline_9549641,Medline_17974492,Medline_19293388
	FELBAMATE	FELBAMATE	CYP2C19	CYP2C19 inhibitor	YES/CAUSES DEPRESSION			Medline_26224203,Medline_7554701,Medline_9606477,Medline_9314612
	ESOMEPRAZOLE	ESOMEPRAZOLE	CYP2C19	CYP2C19 inhibitor	YES/CAUSES DEPRESSION			Medline_11430508,Medline_12495367,Pmcoa_5519461,Pmcoa_5369137,Medline_25120580,Pmcoa_4130425,Medline_21795468,Pmcoa_4921016,Medline_23646118,Medline_24590877,Pmcoa_2386363
	R-(+)-LANSOPRAZOLE	R-(+)-LANSOPRAZOLE	CYP2C19	CYP2C19 inhibitor	NO			Pmcoa_4948703
	LH1XC916ME	PSI-697	SELP	SELP inhibitor	NO	Medline_23583028,Medline_11165307	“Our findings with elevated CD40 and CD40L as well as CD62P and β-TG in newly diagnosed patients emphasize that depression is linked to a prothrombotic and proinflammatory state and this possibly contributes to accelerated atherosclerosis” Medline_23583028	Medline_18024786,Medline_23525448,Medline_19691482,Pmcoa_4673595
	INCLACUMAB	LC1004-002	SELP	SELP inhibitor	NO			Medline_27852589,Medline_26796402,Pmcoa_5210344,Medline_23500230,Pmcoa_4320305
PARKINSON’S DISEASE	OMIGAPIL	OMIGAPIL	SIAH1	prevents apoptosis via GAPDH-SIAH1 mechanism	YES/PROVED INEFFICACIOUS	Medline_16752048,Medline_26722480	“Mutation analysis of the seven in absentia homolog 1 (SIAH1) gene in Parkinson's disease” Meline_16752048	Medline_19759319,Pmcoa_3156650,Pmcoa_4981434
HUNTNGTON’S DISEASE	9-ANTHROIC ACID	9-ANTHROIC ACID	CLCN1	CLCN1 inhibitor	NO	Medline_23671115,Pmcoa_4410605	“Consistent with this, the expression of the muscle chloride channel, ClC-1, in Huntington disease muscle was compromised by improper splicing and a corresponding reduction in total Clcn1 (gene for ClC-1) mRNA” Medline_23671115	Pmcoa_2757767,Pmcoa_2217490
ALZHEIMER’S DISEASE	RONACALERET	RONACALERET	CASR	CASR antagonist	NO	Medline_24948534,Medline_19035514,Patent_EP2797591A1	“Evidence supporting a role for the calcium-sensing receptor in Alzheimer disease” Medline_19035514	Medline_21593114,Medline_21742071,Medline_21825222,Medline_22052452,Medline_23756230,Medline_24794093
	GEMTUZUMAB OZOGAMICIN	GEMTUZUMAB OZOGAMICIN	CD33	monoclonal AB anti CD33	NO	Medline_21798052,Medline_24841380,Medline_28084078,Medline_23982747,Medline_25762156,Medline_24412678,Medline_24924144	“Our data overwhelmingly support the association of EPHA1 and CD33 variants with LOAD [Late Onset Alzheimer’s disease] risk” Medline_21798052	Medline_15667532,Pmcoa_5769674,Medline_21915304,Medline_19463775,Medline_17227830,Pmcoa_5419583,Medline_27795558,Pmcoa_3539972,Medline_26785332,Medline_25275045,Medline_16342520,Medline_22632031,Pmcoa_4604495
	LINTUZUMAB	LINTUZUMAB	CD33	monoclonal AB anti CD33	YES/PATENT			Medline_25762156,Pmcoa_4595327
	TRANYLCYPROMINE HYDROCHLORIDE	PARNATE	CDH1	LSD1 and MAOA inhibitor	YES/VIA MAO INHIBITION	Medline_18376059,Medline_27514492,Pmcoa_4981891	“These results show that maintaining normal APC/C-Cdh1 activity may be a useful target in Alzheimer's disease treatment” Medline_27514492	Medline_25499218,Pmcoa_4557365
	ETROLIZUMAB	ETROLIZUMAB	CDH1	antibody against β7 subunit of the heterodimeric integrins α4β7 and αEβ7	NO			Pmcoa_3711369
	P 529	PALOMID 529	CRTC1	CRTC1 inhibitor	NO	Medline_24760838,Medline_27094739	“Crtc1 activates a transcriptional program deregulated at early Alzheimer's disease-related stages” Medline_24760838	Pmcoa_3844201
	PEXIDARTINIB	PLX-3397	CSF1R	CSF1R inhibitor	YES/RAT	Medline_26747862,Medline_28848420,Medline_12927763	“Pharmacological targeting of CSF1R inhibits microglial proliferation and prevents the progression of Alzheimer's-like pathology” Medline_26747862	Pmcoa_3492362,Pmcoa_5552759,Pmcoa_5733046,Pmcoa_4232645,Medline_29490706,Pmcoa_5477141,Pmcoa_5753818,Medline_25939769,Medline_27141346,Medline_26449250,Medline_29401614,Patent_WO2016182988A1
	CHEMBL3674570	JNJ-40346527	CSF1R	CSF1R inhibitor	NO			Pmcoa_5302923,Medline_26233509,Medline_25628399
	EMACTUZUMAB	RG7155	CSF1R	monoclonal AB anti CSF1R	NO			Medline_24898549,Pmcoa_5729447
	PLX-5622	PLX-5622	CSF1R	CSF1R inhibitor	YES/RAT			Medline_29251592,Pmcoa_5734876
	ORTERONEL	TAK-700	CYP17A1	CYP17A1 inhibitor	NO	Medline_25012481,Medline_22057025	“Variants in CYP17 and CYP19 cytochrome P450 genes are associated with onset of Alzheimer's disease in women with down syndrome” Medline_22057025	Pmcoa_5601768,Pmcoa_4754414,Medline_23880851,Medline_25560485,Pmcoa_3742227,Medline_23856460,Pmcoa_4430382,Pmcoa_3904375,Pmcoa_4637461,Pmcoa_4336517,Medline_22249003,Medline_28373265,Pmcoa_4167156
	SEVITERONEL	VT-464	CYP17A1	CYP17A1 inhibitor	NO			Pmcoa_5366816,Pmcoa_5483886
	N ACETYLGLUCOSAMINE	N ACETYLGLUCOSAMINE	FN1	inhibits cell adehesion to fibronectin	YES/TOXIC	Medline_7898047,Medline_3366937,Medline_2259470	“As in many forms of amyloid, perlecan, laminin, collagen IV, and fibronectin are present in Alzheimer deposits” Medline_7898047	Medline_6313509,Medline_11075934
	TOLAZAMIDE	TOLAZAMIDE	FN1	Antihyperglycemic agent	NO			Medline_9853263,Pmcoa_3847073
	ONAPRISTONE	ONAPRISTONE	FN1	Inhibits fibronectin production	NO			Medline_8788593,Medline_7750488
	LEUPRORELIN ACETATE	LEUPROLIDE	HSPA5	increases HSPA5 protein expression	YES/PROSPECTIVE	Medline_18781276,Medline_2005999,Pmcoa_2749087,Medline_16564150,Medline_17573808,Medline_15973543,Pmcoa_5380735,Pmcoa_4166022	“Promoter polymorphisms modulating HSPA5 expression may increase susceptibility to Taiwanese Alzheimer's disease” Medline_18781276	Pmcoa_4240864,Medline_25367189
	TRINITROTOLUENE	TNT	HSPA5	increases HSPA5 protein expression	NO			Medline_26551326,Pmcoa_4644021
	AQX-1125	AQX-1125	INPP5D	INPP5D activator	NO	Medline_28482637,Medline_28054028	“Our results suggested that INPP5D mRNA expression was elevated in the early stage and decreased with cognitive decline in AD” Medline_28482637	Medline_23121445,Medline_25040039,Medline_26968644,Pmcoa_4518027,Medline_29665997
	PF 03084014	PF 03084014	MCL1	gamma scretase inhbitor – supresses MCL1 expression	YES/PROSPECTIVE	Medline_28751497	“The clinical significance of the Mcl-1-Cdk5 axis was investigated in human AD clinical specimens, revealing an inverse correlation between Mcl-1 levels and disease severity” Medline_28751497	Medline_23408105,Pmcoa_4057734
	AT7519	AT7519	MCL1	CDK9 inhibitor – supresses MCL1 expression	NO			Pmcoa_4891027,Pmcoa_3940382
	ETORICOXIB	ETORICOXIB	PTGS1	COX-1 inhibitor	YES/MAY REDUCE RISK OF DEMENTIA	Pmcoa_2806016,Medline_10560656,Medline_12866660,Medline_11194936,Medline_15975032,Pmcoa_3492058,Medline_26585055	“A role for cyclooxygenase-1 in β-amyloid-induced neuroinflammation” Pmcoa_2806016	Pmcoa_1661646,Pmcoa_2621416,Medline_11327589,Pmcoa_4506808,Medline_12564662,Pmcoa_3881766,Medline_18434566
	LUMIRACOXIB	LUMIRACOXIB	PTGS1	COX-1 inhibitor	YES/PROSPECTIVE			Pmcoa_3710936,Medline_16403783,Medline_17660401,Pmcoa_3816666,Medline_15655513
	VALDECOXIB	VALDECOXIB	PTGS1	COX-1 inhibitor	YES/ANIMAL MODEL			Medline_15494548,Medline_12564662,Patent_EP2246337B1,Pmcoa_1993934,Patent_WO2005123098A2
	H1152	DIMETHYLFASUDIL	ROCK1	ROCK1 inhibitor	NO	Medline_27221467,Medline_23555824	“MicroRNA-146a suppresses ROCK1 allowing hyperphosphorylation of tau in Alzheimer's disease” Medline_27221467	Medline_23899884,Medline_15976017,Medline_17460274,Pmcoa_3979025
	HA 1100	HYDROXYFASUDIL	ROCK1	ROCK1 inhibitor	NO			Medline_24122009,Pmcoa_4075738,Pmcoa_4011762
