# Supplementary material for: Drug repositioning for psychiatric and neurological disorders through a network medicine approach
Source: Transl Psychiatry. 2020 May 12;10:141. doi: 10.1038/s41398-020-0827-5 (PMC7217930; doi:10.1038/s41398-020-0827-5)
Supplement: Supplementary file 8 — Table S5 [file 41398_2020_827_MOESM8_ESM.xlsx]

## Sheet: WDD x OpenTargets step-by-step
	WDD (50% confidence, 2 documents)	Open Targets (Overall Score >= 0.5)	Common
Total PND-genes	1588	748	272
Total PND-drugs	772	459	245
Exclusive genes	1000	513	93
Exclusive coexpressed genes	444	201	50
Drugs targeting exclusive genes	1305	8796	515
Drugs targeting only one exclusive gene	523	4670	91

## Sheet: Common drugs WDD x OpenTargets
CLADRIBINE
NELARABINE
LISINOPRIL
CILAZAPRIL
MITOXANTRONE
FUROSEMIDE
RETEPLASE
VOLASERTIB
CIBACRON BLUE
REMIFENTANIL
ERITORAN
LINTUZUMAB
ALEMTUZUMAB
POMALIDOMIDE
LUCATUMUMAB
METHYLPREDNISOLONE
ABEMACICLIB
MEDI-565
ARCITUMOMAB
BELATACEPT
PEMBROLIZUMAB
ORTERONEL
AMINOGLUTETHIMIDE
GONADOTROPIN, CHORIONIC
TIZANIDINE
PANTOPRAZOLE
RABEPRAZOLE
ESOMEPRAZOLE
TIVANTINIB
TRIFLURIDINE
SAPANISERTIB
CARBOCISTEINE
DACOMITINIB
COPANLISIB
LINDANE
OSIMERTINIB
BRENTUXIMAB VEDOTIN
ERTUMAXOMAB
CANERTINIB
RAMUCIRUMAB
MM-302
TOREMIFENE
MATUZUMAB
DENOSUMAB
CERITINIB
TRANDOLAPRIL
TOLAZAMIDE
ONAPRISTONE
GALUNISERTIB
CAROTUXIMAB
DULAGLUTIDE
ALBIGLUTIDE
SEMAGLUTIDE
CANAGLIFLOZIN
TACEDINALINE
BELINOSTAT
GRANISETRON
PALONOSETRON
IDARUBICIN
DUSIGITUMAB
FLUTICASONE
DAPAGLIFLOZIN
FEXOFENADINE
CASODEX
LEUPROLIDE
MIGLITOL
GSK-249320
NAVITOCLAX
IDELALISIB
DABRAFENIB
COBIMETINIB
IXAZOMIB CITRATE
ZILEUTON
TIOGUANINE
CEDIRANIB
RUBOXISTAURIN
ETORICOXIB
ACECLOFENAC
TRIFLUSAL
METHYLNALTREXONE
TIMOLOL
OCRIPLASMIN
OCTREOTIDE
TETRACAINE
ILOPROST
EMPAGLIFLOZIN
AMPICILLIN
PASIREOTIDE
PERHEXILINE
TEMOCAPRIL
MARIMASTAT
